# Supplementary material for: Associations Between Temporomandibular Disorders and Brain Imaging-Derived Phenotypes
Source: Int Dent J. 2024 Feb 15;74(4):784–93. doi: 10.1016/j.identj.2024.01.008 (PMC11287171; doi:10.1016/j.identj.2024.01.008)
Supplement: Supplementary file 2 [file mmc2.xlsx]

## Sheet: index
Table	Contents
Table 1	GWAS summary-level data of brain IDPs
Table 2	GWAS summary-level data of temporomandibular disorders
Table 3	The results of genetic correlation between IDPs and temporomandibular disorders
Table 4	IVs associated with confounders
Table 5	Outliers detected by RadialMR in forward MR analyses
Table 6	Outliers detected by RadialMR in reverse MR analyses
Table 7	Information of IVs for all exposure-outcome pairs in forward MR analyses
Table 8	Information of IVs for all exposure-outcome pairs in reverse MR analyses
Table 9	Forward MR analysis results
Table 10	Rreverse MR analysis results

## Sheet: Table1
Supplementary Table 1. GWAS Summary-level data of brain IDPs
IDP ID1	UKB ID	IDP short name	Units	Type	Category name	IDP description	N(all)
1	25001	IDP_T1_SIENAX_peripheral_grey_normalised_volume	mm3	float	regional and tissue volume	Volume of peripheral cortical grey matter (from T1 brain image, normalised for head size)	33224
2	25002	IDP_T1_SIENAX_peripheral_grey_unnormalised_volume	mm3	float	regional and tissue volume	Volume of peripheral cortical grey matter (from T1 brain image)	33224
3	25003	IDP_T1_SIENAX_CSF_normalised_volume	mm3	float	regional and tissue volume	Volume of ventricular cerebrospinal fluid (from T1 brain image, normalised for head size)	33224
4	25004	IDP_T1_SIENAX_CSF_unnormalised_volume	mm3	float	regional and tissue volume	Volume of ventricular cerebrospinal fluid (from T1 brain image)	33224
5	25005	IDP_T1_SIENAX_grey_normalised_volume	mm3	float	regional and tissue volume	Volume of grey matter (from T1 brain image, normalised for head size)	33224
6	25006	IDP_T1_SIENAX_grey_unnormalised_volume	mm3	float	regional and tissue volume	Volume of grey matter (from T1 brain image)	33224
7	25007	IDP_T1_SIENAX_white_normalised_volume	mm3	float	regional and tissue volume	Volume of white matter (from T1 brain image, normalised for head size)	33224
8	25008	IDP_T1_SIENAX_white_unnormalised_volume	mm3	float	regional and tissue volume	Volume of white matter (from T1 brain image)	33224
9	25009	IDP_T1_SIENAX_brain-normalised_volume	mm3	float	regional and tissue volume	Volume of brain, grey+white, from T1 brain image, normalised for head size	33224
10	25010	IDP_T1_SIENAX_brain-unnormalised_volume	mm3	float	regional and tissue volume	Volume of brain, grey+white, from T1 brain image	33224
11	25011	IDP_T1_FIRST_left_thalamus_volume	mm3	float	regional and tissue volume	Volume of left thalamus (from T1 brain image)	33211
12	25012	IDP_T1_FIRST_right_thalamus_volume	mm3	float	regional and tissue volume	Volume of right thalamus (from T1 brain image)	33211
13	25013	IDP_T1_FIRST_left_caudate_volume	mm3	float	regional and tissue volume	Volume of left caudate (from T1 brain image)	33211
14	25014	IDP_T1_FIRST_right_caudate_volume	mm3	float	regional and tissue volume	Volume of right caudate (from T1 brain image)	33211
15	25015	IDP_T1_FIRST_left_putamen_volume	mm3	float	regional and tissue volume	Volume of left putamen (from T1 brain image)	33211
16	25016	IDP_T1_FIRST_right_putamen_volume	mm3	float	regional and tissue volume	Volume of right putamen (from T1 brain image)	33211
17	25017	IDP_T1_FIRST_left_pallidum_volume	mm3	float	regional and tissue volume	Volume of left pallidum (from T1 brain image)	33211
18	25018	IDP_T1_FIRST_right_pallidum_volume	mm3	float	regional and tissue volume	Volume of right pallidum (from T1 brain image)	33211
19	25019	IDP_T1_FIRST_left_hippocampus_volume	mm3	float	regional and tissue volume	Volume of left hippocampus (from T1 brain image)	33211
20	25020	IDP_T1_FIRST_right_hippocampus_volume	mm3	float	regional and tissue volume	Volume of right hippocampus (from T1 brain image)	33211
21	25021	IDP_T1_FIRST_left_amygdala_volume	mm3	float	regional and tissue volume	Volume of left amygdala (from T1 brain image)	33211
22	25022	IDP_T1_FIRST_right_amygdala_volume	mm3	float	regional and tissue volume	Volume of right amygdala (from T1 brain image)	33211
23	25023	IDP_T1_FIRST_left_accumbens_volume	mm3	float	regional and tissue volume	Volume of left accumbens (from T1 brain image)	33211
24	25024	IDP_T1_FIRST_right_accumbens_volume	mm3	float	regional and tissue volume	Volume of right accumbens (from T1 brain image)	33211
25	25025	IDP_T1_FIRST_brain_stem+4th_ventricle_volume	mm3	float	regional and tissue volume	Volume of brain stem + 4th ventricle (from T1 brain image)	33211
26	25782	IDP_T1_FAST_ROIs_L_frontal_pole	mm3	float	regional and tissue volume	Volume of grey matter in Left Frontal Pole	33219
27	25783	IDP_T1_FAST_ROIs_R_frontal_pole	mm3	float	regional and tissue volume	Volume of grey matter in Right Frontal Pole	33219
28	25784	IDP_T1_FAST_ROIs_L_insular_cortex	mm3	float	regional and tissue volume	Volume of grey matter in Left Insular Cortex	33219
29	25785	IDP_T1_FAST_ROIs_R_insular_cortex	mm3	float	regional and tissue volume	Volume of grey matter in Right Insular Cortex	33219
30	25786	IDP_T1_FAST_ROIs_L_sup_front_gyrus	mm3	float	regional and tissue volume	Volume of grey matter in Left Superior Frontal Gyrus	33219
31	25787	IDP_T1_FAST_ROIs_R_sup_front_gyrus	mm3	float	regional and tissue volume	Volume of grey matter in Right Superior Frontal Gyrus	33219
32	25788	IDP_T1_FAST_ROIs_L_mid_front_gyrus	mm3	float	regional and tissue volume	Volume of grey matter in Left Middle Frontal Gyrus	33219
33	25789	IDP_T1_FAST_ROIs_R_mid_front_gyrus	mm3	float	regional and tissue volume	Volume of grey matter in Right Middle Frontal Gyrus	33219
34	25790	IDP_T1_FAST_ROIs_L_inf_front_gyrus_parstri	mm3	float	regional and tissue volume	Volume of grey matter in Left Inferior Frontal Gyrus, pars triangularis	33219
35	25791	IDP_T1_FAST_ROIs_R_inf_front_gyrus_parstri	mm3	float	regional and tissue volume	Volume of grey matter in Right Inferior Frontal Gyrus, pars triangularis	33219
36	25792	IDP_T1_FAST_ROIs_L_inf_front_gyrus_parsop	mm3	float	regional and tissue volume	Volume of grey matter in Left Inferior Frontal Gyrus, pars opercularis	33219
37	25793	IDP_T1_FAST_ROIs_R_inf_front_gyrus_parsop	mm3	float	regional and tissue volume	Volume of grey matter in Right Inferior Frontal Gyrus, pars opercularis	33219
38	25794	IDP_T1_FAST_ROIs_L_precentral_gyrus	mm3	float	regional and tissue volume	Volume of grey matter in Left Precentral Gyrus	33219
39	25795	IDP_T1_FAST_ROIs_R_precentral_gyrus	mm3	float	regional and tissue volume	Volume of grey matter in Right Precentral Gyrus	33219
40	25796	IDP_T1_FAST_ROIs_L_temporal_pole	mm3	float	regional and tissue volume	Volume of grey matter in Left Temporal Pole	33219
41	25797	IDP_T1_FAST_ROIs_R_temporal_pole	mm3	float	regional and tissue volume	Volume of grey matter in Right Temporal Pole	33219
42	25798	IDP_T1_FAST_ROIs_L_sup_temp_gyrus_ant	mm3	float	regional and tissue volume	Volume of grey matter in Left Superior Temporal Gyrus, anterior division	33219
43	25799	IDP_T1_FAST_ROIs_R_sup_temp_gyrus_ant	mm3	float	regional and tissue volume	Volume of grey matter in Right Superior Temporal Gyrus, anterior division	33219
44	25800	IDP_T1_FAST_ROIs_L_sup_temp_gyrus_post	mm3	float	regional and tissue volume	Volume of grey matter in Left Superior Temporal Gyrus, posterior division	33219
45	25801	IDP_T1_FAST_ROIs_R_sup_temp_gyrus_post	mm3	float	regional and tissue volume	Volume of grey matter in Right Superior Temporal Gyrus, posterior division	33219
46	25802	IDP_T1_FAST_ROIs_L_mid_temp_gyrus_ant	mm3	float	regional and tissue volume	Volume of grey matter in Left Middle Temporal Gyrus, anterior division	33219
47	25803	IDP_T1_FAST_ROIs_R_mid_temp_gyrus_ant	mm3	float	regional and tissue volume	Volume of grey matter in Right Middle Temporal Gyrus, anterior division	33219
48	25804	IDP_T1_FAST_ROIs_L_mid_temp_gyrus_post	mm3	float	regional and tissue volume	Volume of grey matter in Left Middle Temporal Gyrus, posterior division	33219
49	25805	IDP_T1_FAST_ROIs_R_mid_temp_gyrus_post	mm3	float	regional and tissue volume	Volume of grey matter in Right Middle Temporal Gyrus, posterior division	33219
50	25806	IDP_T1_FAST_ROIs_L_mid_temp_gyrus_tempocc	mm3	float	regional and tissue volume	Volume of grey matter in Left Middle Temporal Gyrus, temporooccipital part	33219
51	25807	IDP_T1_FAST_ROIs_R_mid_temp_gyrus_tempocc	mm3	float	regional and tissue volume	Volume of grey matter in Right Middle Temporal Gyrus, temporooccipital part	33219
52	25808	IDP_T1_FAST_ROIs_L_inf_temp_gyrus_ant	mm3	float	regional and tissue volume	Volume of grey matter in Left Inferior Temporal Gyrus, anterior division	33219
53	25809	IDP_T1_FAST_ROIs_R_inf_temp_gyrus_ant	mm3	float	regional and tissue volume	Volume of grey matter in Right Inferior Temporal Gyrus, anterior division	33219
54	25810	IDP_T1_FAST_ROIs_L_inf_temp_gyrus_post	mm3	float	regional and tissue volume	Volume of grey matter in Left Inferior Temporal Gyrus, posterior division	33219
55	25811	IDP_T1_FAST_ROIs_R_inf_temp_gyrus_post	mm3	float	regional and tissue volume	Volume of grey matter in Right Inferior Temporal Gyrus, posterior division	33219
56	25812	IDP_T1_FAST_ROIs_L_inf_temp_gyrus_tempocc	mm3	float	regional and tissue volume	Volume of grey matter in Left Inferior Temporal Gyrus, temporooccipital part	33219
57	25813	IDP_T1_FAST_ROIs_R_inf_temp_gyrus_tempocc	mm3	float	regional and tissue volume	Volume of grey matter in Right Inferior Temporal Gyrus, temporooccipital part	33219
58	25814	IDP_T1_FAST_ROIs_L_postcent_gyrus	mm3	float	regional and tissue volume	Volume of grey matter in Left Postcentral Gyrus	33219
59	25815	IDP_T1_FAST_ROIs_R_postcent_gyrus	mm3	float	regional and tissue volume	Volume of grey matter in Right Postcentral Gyrus	33219
60	25816	IDP_T1_FAST_ROIs_L_sup_parietal_lobule	mm3	float	regional and tissue volume	Volume of grey matter in Left Superior Parietal Lobule	33219
61	25817	IDP_T1_FAST_ROIs_R_sup_parietal_lobule	mm3	float	regional and tissue volume	Volume of grey matter in Right Superior Parietal Lobule	33219
62	25818	IDP_T1_FAST_ROIs_L_supramarg_gyrus_ant	mm3	float	regional and tissue volume	Volume of grey matter in Left Supramarginal Gyrus, anterior division	33219
63	25819	IDP_T1_FAST_ROIs_R_supramarg_gyrus_ant	mm3	float	regional and tissue volume	Volume of grey matter in Right Supramarginal Gyrus, anterior division	33219
64	25820	IDP_T1_FAST_ROIs_L_supramarg_gyrus_post	mm3	float	regional and tissue volume	Volume of grey matter in Left Supramarginal Gyrus, posterior division	33219
65	25821	IDP_T1_FAST_ROIs_R_supramarg_gyrus_post	mm3	float	regional and tissue volume	Volume of grey matter in Right Supramarginal Gyrus, posterior division	33219
66	25822	IDP_T1_FAST_ROIs_L_angular_gyrus	mm3	float	regional and tissue volume	Volume of grey matter in Left Angular Gyrus	33219
67	25823	IDP_T1_FAST_ROIs_R_angular_gyrus	mm3	float	regional and tissue volume	Volume of grey matter in Right Angular Gyrus	33219
68	25824	IDP_T1_FAST_ROIs_L_latocc_cortex_sup	mm3	float	regional and tissue volume	Volume of grey matter in Left Lateral Occipital Cortex, superior division	33219
69	25825	IDP_T1_FAST_ROIs_R_latocc_cortex_sup	mm3	float	regional and tissue volume	Volume of grey matter in Right Lateral Occipital Cortex, superior division	33219
70	25826	IDP_T1_FAST_ROIs_L_latocc_cortex_inf	mm3	float	regional and tissue volume	Volume of grey matter in Left Lateral Occipital Cortex, inferior division	33219
71	25827	IDP_T1_FAST_ROIs_R_latocc_cortex_inf	mm3	float	regional and tissue volume	Volume of grey matter in Right Lateral Occipital Cortex, inferior division	33219
72	25828	IDP_T1_FAST_ROIs_L_intracalc_cortex	mm3	float	regional and tissue volume	Volume of grey matter in Left Intracalcarine Cortex	33219
73	25829	IDP_T1_FAST_ROIs_R_intracalc_cortex	mm3	float	regional and tissue volume	Volume of grey matter in Right Intracalcarine Cortex	33219
74	25830	IDP_T1_FAST_ROIs_L_front_med_cortex	mm3	float	regional and tissue volume	Volume of grey matter in Left Frontal Medial Cortex	33219
75	25831	IDP_T1_FAST_ROIs_R_front_med_cortex	mm3	float	regional and tissue volume	Volume of grey matter in Right Frontal Medial Cortex	33219
76	25832	IDP_T1_FAST_ROIs_L_juxtapos_lobule_cortex	mm3	float	regional and tissue volume	Volume of grey matter in Left Juxtapositional Lobule Cortex (formerly Supplementary Motor Cortex)	33219
77	25833	IDP_T1_FAST_ROIs_R_juxtapos_lobule_cortex	mm3	float	regional and tissue volume	Volume of grey matter in Right Juxtapositional Lobule Cortex (formerly Supplementary Motor Cortex)	33219
78	25834	IDP_T1_FAST_ROIs_L_subcallosal_cortex	mm3	float	regional and tissue volume	Volume of grey matter in Left Subcallosal Cortex	33219
79	25835	IDP_T1_FAST_ROIs_R_subcallosal_cortex	mm3	float	regional and tissue volume	Volume of grey matter in Right Subcallosal Cortex	33219
80	25836	IDP_T1_FAST_ROIs_L_paracing_gyrus	mm3	float	regional and tissue volume	Volume of grey matter in Left Paracingulate Gyrus	33219
81	25837	IDP_T1_FAST_ROIs_R_paracing_gyrus	mm3	float	regional and tissue volume	Volume of grey matter in Right Paracingulate Gyrus	33219
82	25838	IDP_T1_FAST_ROIs_L_cing_gyrus_ant	mm3	float	regional and tissue volume	Volume of grey matter in Left Cingulate Gyrus, anterior division	33219
83	25839	IDP_T1_FAST_ROIs_R_cing_gyrus_ant	mm3	float	regional and tissue volume	Volume of grey matter in Right Cingulate Gyrus, anterior division	33219
84	25840	IDP_T1_FAST_ROIs_L_cing_gyrus_post	mm3	float	regional and tissue volume	Volume of grey matter in Left Cingulate Gyrus, posterior division	33219
85	25841	IDP_T1_FAST_ROIs_R_cing_gyrus_post	mm3	float	regional and tissue volume	Volume of grey matter in Right Cingulate Gyrus, posterior division	33219
86	25842	IDP_T1_FAST_ROIs_L_precun_cortex	mm3	float	regional and tissue volume	Volume of grey matter in Left Precuneous Cortex	33219
87	25843	IDP_T1_FAST_ROIs_R_precun_cortex	mm3	float	regional and tissue volume	Volume of grey matter in Right Precuneous Cortex	33219
88	25844	IDP_T1_FAST_ROIs_L_cuneal_cortex	mm3	float	regional and tissue volume	Volume of grey matter in Left Cuneal Cortex	33219
89	25845	IDP_T1_FAST_ROIs_R_cuneal_cortex	mm3	float	regional and tissue volume	Volume of grey matter in Right Cuneal Cortex	33219
90	25846	IDP_T1_FAST_ROIs_L_front_orb_cortex	mm3	float	regional and tissue volume	Volume of grey matter in Left Frontal Orbital Cortex	33219
91	25847	IDP_T1_FAST_ROIs_R_front_orb_cortex	mm3	float	regional and tissue volume	Volume of grey matter in Right Frontal Orbital Cortex	33219
92	25848	IDP_T1_FAST_ROIs_L_parahipp_gyrus_ant	mm3	float	regional and tissue volume	Volume of grey matter in Left Parahippocampal Gyrus, anterior division	33219
93	25849	IDP_T1_FAST_ROIs_R_parahipp_gyrus_ant	mm3	float	regional and tissue volume	Volume of grey matter in Right Parahippocampal Gyrus, anterior division	33219
94	25850	IDP_T1_FAST_ROIs_L_parahipp_gyrus_post	mm3	float	regional and tissue volume	Volume of grey matter in Left Parahippocampal Gyrus, posterior division	33219
95	25851	IDP_T1_FAST_ROIs_R_parahipp_gyrus_post	mm3	float	regional and tissue volume	Volume of grey matter in Right Parahippocampal Gyrus, posterior division	33219
96	25852	IDP_T1_FAST_ROIs_L_lingual_gyrus	mm3	float	regional and tissue volume	Volume of grey matter in Left Lingual Gyrus	33219
97	25853	IDP_T1_FAST_ROIs_R_lingual_gyrus	mm3	float	regional and tissue volume	Volume of grey matter in Right Lingual Gyrus	33219
98	25854	IDP_T1_FAST_ROIs_L_temp_fusif_cortex_ant	mm3	float	regional and tissue volume	Volume of grey matter in Left Temporal Fusiform Cortex, anterior division	33219
99	25855	IDP_T1_FAST_ROIs_R_temp_fusif_cortex_ant	mm3	float	regional and tissue volume	Volume of grey matter in Right Temporal Fusiform Cortex, anterior division	33219
100	25856	IDP_T1_FAST_ROIs_L_temp_fusif_cortex_post	mm3	float	regional and tissue volume	Volume of grey matter in Left Temporal Fusiform Cortex, posterior division	33219
101	25857	IDP_T1_FAST_ROIs_R_temp_fusif_cortex_post	mm3	float	regional and tissue volume	Volume of grey matter in Right Temporal Fusiform Cortex, posterior division	33219
102	25858	IDP_T1_FAST_ROIs_L_temp_occ_fusif_cortex	mm3	float	regional and tissue volume	Volume of grey matter in Left Temporal Occipital Fusiform Cortex	33219
103	25859	IDP_T1_FAST_ROIs_R_temp_occ_fusif_cortex	mm3	float	regional and tissue volume	Volume of grey matter in Right Temporal Occipital Fusiform Cortex	33219
104	25860	IDP_T1_FAST_ROIs_L_occ_fusif_gyrus	mm3	float	regional and tissue volume	Volume of grey matter in Left Occipital Fusiform Gyrus	33219
105	25861	IDP_T1_FAST_ROIs_R_occ_fusif_gyrus	mm3	float	regional and tissue volume	Volume of grey matter in Right Occipital Fusiform Gyrus	33219
106	25862	IDP_T1_FAST_ROIs_L_front_operc_cortex	mm3	float	regional and tissue volume	Volume of grey matter in Left Frontal Operculum Cortex	33219
107	25863	IDP_T1_FAST_ROIs_R_front_operc_cortex	mm3	float	regional and tissue volume	Volume of grey matter in Right Frontal Operculum Cortex	33219
108	25864	IDP_T1_FAST_ROIs_L_cent_operc_cortex	mm3	float	regional and tissue volume	Volume of grey matter in Left Central Opercular Cortex	33219
109	25865	IDP_T1_FAST_ROIs_R_cent_operc_cortex	mm3	float	regional and tissue volume	Volume of grey matter in Right Central Opercular Cortex	33219
110	25866	IDP_T1_FAST_ROIs_L_parietal_operc_cortex	mm3	float	regional and tissue volume	Volume of grey matter in Left Parietal Operculum Cortex	33219
111	25867	IDP_T1_FAST_ROIs_R_parietal_operc_cortex	mm3	float	regional and tissue volume	Volume of grey matter in Right Parietal Operculum Cortex	33219
112	25868	IDP_T1_FAST_ROIs_L_planum_polare	mm3	float	regional and tissue volume	Volume of grey matter in Left Planum Polare	33219
113	25869	IDP_T1_FAST_ROIs_R_planum_polare	mm3	float	regional and tissue volume	Volume of grey matter in Right Planum Polare	33219
114	25870	IDP_T1_FAST_ROIs_L_heschl_gyrus	mm3	float	regional and tissue volume	Volume of grey matter in Left Heschl's Gyrus (includes H1 and H2)	33219
115	25871	IDP_T1_FAST_ROIs_R_heschl_gyrus	mm3	float	regional and tissue volume	Volume of grey matter in Right Heschl's Gyrus (includes H1 and H2)	33219
116	25872	IDP_T1_FAST_ROIs_L_planum_temporale	mm3	float	regional and tissue volume	Volume of grey matter in Left Planum Temporale	33219
117	25873	IDP_T1_FAST_ROIs_R_planum_temporale	mm3	float	regional and tissue volume	Volume of grey matter in Right Planum Temporale	33219
118	25874	IDP_T1_FAST_ROIs_L_supracalc_cortex	mm3	float	regional and tissue volume	Volume of grey matter in Left Supracalcarine Cortex	33219
119	25875	IDP_T1_FAST_ROIs_R_supracalc_cortex	mm3	float	regional and tissue volume	Volume of grey matter in Right Supracalcarine Cortex	33219
120	25876	IDP_T1_FAST_ROIs_L_occ_pole	mm3	float	regional and tissue volume	Volume of grey matter in Left Occipital Pole	33219
121	25877	IDP_T1_FAST_ROIs_R_occ_pole	mm3	float	regional and tissue volume	Volume of grey matter in Right Occipital Pole	33219
122	25878	IDP_T1_FAST_ROIs_L_thalamus	mm3	float	regional and tissue volume	Volume of grey matter in Left Thalamus	33219
123	25879	IDP_T1_FAST_ROIs_R_thalamus	mm3	float	regional and tissue volume	Volume of grey matter in Right Thalamus	33219
124	25880	IDP_T1_FAST_ROIs_L_caudate	mm3	float	regional and tissue volume	Volume of grey matter in Left Caudate	33219
125	25881	IDP_T1_FAST_ROIs_R_caudate	mm3	float	regional and tissue volume	Volume of grey matter in Right Caudate	33219
126	25882	IDP_T1_FAST_ROIs_L_putamen	mm3	float	regional and tissue volume	Volume of grey matter in Left Putamen	33219
127	25883	IDP_T1_FAST_ROIs_R_putamen	mm3	float	regional and tissue volume	Volume of grey matter in Right Putamen	33219
128	25884	IDP_T1_FAST_ROIs_L_pallidum	mm3	float	regional and tissue volume	Volume of grey matter in Left Pallidum	33219
129	25885	IDP_T1_FAST_ROIs_R_pallidum	mm3	float	regional and tissue volume	Volume of grey matter in Right Pallidum	33219
130	25886	IDP_T1_FAST_ROIs_L_hippocampus	mm3	float	regional and tissue volume	Volume of grey matter in Left Hippocampus	33219
131	25887	IDP_T1_FAST_ROIs_R_hippocampus	mm3	float	regional and tissue volume	Volume of grey matter in Right Hippocampus	33219
132	25888	IDP_T1_FAST_ROIs_L_amygdala	mm3	float	regional and tissue volume	Volume of grey matter in Left Amygdala	33219
133	25889	IDP_T1_FAST_ROIs_R_amygdala	mm3	float	regional and tissue volume	Volume of grey matter in Right Amygdala	33219
134	25890	IDP_T1_FAST_ROIs_L_ventral_striatum	mm3	float	regional and tissue volume	Volume of grey matter in Left Ventral Striatum	33219
135	25891	IDP_T1_FAST_ROIs_R_ventral_striatum	mm3	float	regional and tissue volume	Volume of grey matter in Right Ventral Striatum	33219
136	25892	IDP_T1_FAST_ROIs_brain_stem	mm3	float	regional and tissue volume	Volume of grey matter in Brain-Stem	33219
137	25893	IDP_T1_FAST_ROIs_L_cerebellum_I-IV	mm3	float	regional and tissue volume	Volume of grey matter in Left I-IV Cerebellum	33219
138	25894	IDP_T1_FAST_ROIs_R_cerebellum_I-IV	mm3	float	regional and tissue volume	Volume of grey matter in Right I-IV Cerebellum	33219
139	25895	IDP_T1_FAST_ROIs_L_cerebellum_V	mm3	float	regional and tissue volume	Volume of grey matter in Left V Cerebellum	33219
140	25896	IDP_T1_FAST_ROIs_R_cerebellum_V	mm3	float	regional and tissue volume	Volume of grey matter in Right V Cerebellum	33219
141	25897	IDP_T1_FAST_ROIs_L_cerebellum_VI	mm3	float	regional and tissue volume	Volume of grey matter in Left VI Cerebellum	33219
142	25898	IDP_T1_FAST_ROIs_V_cerebellum_VI	mm3	float	regional and tissue volume	Volume of grey matter in Vermis VI Cerebellum	33219
143	25899	IDP_T1_FAST_ROIs_R_cerebellum_VI	mm3	float	regional and tissue volume	Volume of grey matter in Right VI Cerebellum	33219
144	25900	IDP_T1_FAST_ROIs_L_cerebellum_crus_I	mm3	float	regional and tissue volume	Volume of grey matter in Left Crus I Cerebellum	33219
145	25901	IDP_T1_FAST_ROIs_V_cerebellum_crus_I	mm3	float	regional and tissue volume	Volume of grey matter in Vermis Crus I Cerebellum	33219
146	25902	IDP_T1_FAST_ROIs_R_cerebellum_crus_I	mm3	float	regional and tissue volume	Volume of grey matter in Right Crus I Cerebellum	33219
147	25903	IDP_T1_FAST_ROIs_L_cerebellum_crus_II	mm3	float	regional and tissue volume	Volume of grey matter in Left Crus II Cerebellum	33219
148	25904	IDP_T1_FAST_ROIs_V_cerebellum_crus_II	mm3	float	regional and tissue volume	Volume of grey matter in Vermis Crus II Cerebellum	33219
149	25905	IDP_T1_FAST_ROIs_R_cerebellum_crus_II	mm3	float	regional and tissue volume	Volume of grey matter in Right Crus II Cerebellum	33219
150	25906	IDP_T1_FAST_ROIs_L_cerebellum_VIIb	mm3	float	regional and tissue volume	Volume of grey matter in Left VIIb Cerebellum	33219
151	25907	IDP_T1_FAST_ROIs_V_cerebellum_VIIb	mm3	float	regional and tissue volume	Volume of grey matter in Vermis VIIb Cerebellum	33219
152	25908	IDP_T1_FAST_ROIs_R_cerebellum_VIIb	mm3	float	regional and tissue volume	Volume of grey matter in Right VIIb Cerebellum	33219
153	25909	IDP_T1_FAST_ROIs_L_cerebellum_VIIIa	mm3	float	regional and tissue volume	Volume of grey matter in Left VIIIa Cerebellum	33219
154	25910	IDP_T1_FAST_ROIs_V_cerebellum_VIIIa	mm3	float	regional and tissue volume	Volume of grey matter in Vermis VIIIa Cerebellum	33219
155	25911	IDP_T1_FAST_ROIs_R_cerebellum_VIIIa	mm3	float	regional and tissue volume	Volume of grey matter in Right VIIIa Cerebellum	33219
156	25912	IDP_T1_FAST_ROIs_L_cerebellum_VIIIb	mm3	float	regional and tissue volume	Volume of grey matter in Left VIIIb Cerebellum	33219
157	25913	IDP_T1_FAST_ROIs_V_cerebellum_VIIIb	mm3	float	regional and tissue volume	Volume of grey matter in Vermis VIIIb Cerebellum	33219
158	25914	IDP_T1_FAST_ROIs_R_cerebellum_VIIIb	mm3	float	regional and tissue volume	Volume of grey matter in Right VIIIb Cerebellum	33219
159	25915	IDP_T1_FAST_ROIs_L_cerebellum_IX	mm3	float	regional and tissue volume	Volume of grey matter in Left IX Cerebellum	33219
160	25916	IDP_T1_FAST_ROIs_V_cerebellum_IX	mm3	float	regional and tissue volume	Volume of grey matter in Vermis IX Cerebellum	33219
161	25917	IDP_T1_FAST_ROIs_R_cerebellum_IX	mm3	float	regional and tissue volume	Volume of grey matter in Right IX Cerebellum	33219
162	25918	IDP_T1_FAST_ROIs_L_cerebellum_X	mm3	float	regional and tissue volume	Volume of grey matter in Left X Cerebellum	33219
163	25919	IDP_T1_FAST_ROIs_V_cerebellum_X	mm3	float	regional and tissue volume	Volume of grey matter in Vermis X Cerebellum	33219
164	25920	IDP_T1_FAST_ROIs_R_cerebellum_X	mm3	float	regional and tissue volume	Volume of grey matter in Right X Cerebellum	33219
165	26514	aseg_global_volume_BrainSeg	mm3	float	regional and tissue volume	Volume of BrainSeg in the whole brain generated by subcortical volumetric segmentation (aseg)	31968
166	26515	aseg_global_volume_BrainSegNotVent	mm3	float	regional and tissue volume	Volume of BrainSegNotVent in the whole brain generated by subcortical volumetric segmentation (aseg)	31968
167	26516	aseg_global_volume_BrainSegNotVentSurf	mm3	float	regional and tissue volume	Volume of BrainSegNotVentSurf in the whole brain generated by subcortical volumetric segmentation (aseg)	31968
168	26517	aseg_global_volume_SubCortGray	mm3	float	regional and tissue volume	Volume of SubCortGray in the whole brain generated by subcortical volumetric segmentation (aseg)	31968
169	26518	aseg_global_volume_TotalGray	mm3	float	regional and tissue volume	Volume of TotalGray in the whole brain generated by subcortical volumetric segmentation (aseg)	31968
170	26519	aseg_global_volume_SupraTentorial	mm3	float	regional and tissue volume	Volume of SupraTentorial in the whole brain generated by subcortical volumetric segmentation (aseg)	31968
171	26520	aseg_global_volume_SupraTentorialNotVent	mm3	float	regional and tissue volume	Volume of SupraTentorialNotVent in the whole brain generated by subcortical volumetric segmentation (aseg)	31968
172	26521	aseg_global_volume_EstimatedTotalIntraCranial	mm3	float	regional and tissue volume	Volume of EstimatedTotalIntraCranial in the whole brain generated by subcortical volumetric segmentation (aseg)	31968
173	26522	aseg_global_volume_VentricleChoroid	mm3	float	regional and tissue volume	Volume of VentricleChoroid in the whole brain generated by subcortical volumetric segmentation (aseg)	31968
174	26523	aseg_global_volume_3rd-Ventricle	mm3	float	regional and tissue volume	Volume of 3rd-Ventricle in the whole brain generated by subcortical volumetric segmentation (aseg)	31968
175	26524	aseg_global_volume_4th-Ventricle	mm3	float	regional and tissue volume	Volume of 4th-Ventricle in the whole brain generated by subcortical volumetric segmentation (aseg)	31968
176	26525	aseg_global_volume_5th-Ventricle	mm3	float	regional and tissue volume	Volume of 5th-Ventricle in the whole brain generated by subcortical volumetric segmentation (aseg)	31968
177	26526	aseg_global_volume_Brain-Stem	mm3	float	regional and tissue volume	Volume of Brain-Stem in the whole brain generated by subcortical volumetric segmentation (aseg)	31968
178	26527	aseg_global_volume_CSF	mm3	float	regional and tissue volume	Volume of CSF in the whole brain generated by subcortical volumetric segmentation (aseg)	31968
179	26528	aseg_global_volume_WM-hypointensities	mm3	float	regional and tissue volume	Volume of WM-hypointensities in the whole brain generated by subcortical volumetric segmentation (aseg)	31968
180	26529	aseg_global_volume_non-WM-hypointensities	mm3	float	regional and tissue volume	Volume of non-WM-hypointensities in the whole brain generated by subcortical volumetric segmentation (aseg)	31968
181	26530	aseg_global_volume_Optic-Chiasm	mm3	float	regional and tissue volume	Volume of Optic-Chiasm in the whole brain generated by subcortical volumetric segmentation (aseg)	31968
182	26531	aseg_global_volume_CC-Posterior	mm3	float	regional and tissue volume	Volume of CC-Posterior in the whole brain generated by subcortical volumetric segmentation (aseg)	31968
183	26532	aseg_global_volume_CC-Mid-Posterior	mm3	float	regional and tissue volume	Volume of CC-Mid-Posterior in the whole brain generated by subcortical volumetric segmentation (aseg)	31968
184	26533	aseg_global_volume_CC-Central	mm3	float	regional and tissue volume	Volume of CC-Central in the whole brain generated by subcortical volumetric segmentation (aseg)	31968
185	26534	aseg_global_volume_CC-Mid-Anterior	mm3	float	regional and tissue volume	Volume of CC-Mid-Anterior in the whole brain generated by subcortical volumetric segmentation (aseg)	31968
186	26535	aseg_global_volume_CC-Anterior	mm3	float	regional and tissue volume	Volume of CC-Anterior in the whole brain generated by subcortical volumetric segmentation (aseg)	31968
187	26536	aseg_global_volume-ratio_BrainSegVol-to-eTIV	ratio	float	regional and tissue volume	Volume-ratio of BrainSegVol-to-eTIV in the whole brain generated by subcortical volumetric segmentation (aseg)	31968
188	26537	aseg_global_volume-ratio_MaskVol-to-eTIV	ratio	float	regional and tissue volume	Volume-ratio of MaskVol-to-eTIV in the whole brain generated by subcortical volumetric segmentation (aseg)	31968
189	26552	aseg_lh_volume_Cortex	mm3	float	regional and tissue volume	Volume of Cortex in the left hemisphere generated by subcortical volumetric segmentation (aseg)	31968
190	26553	aseg_lh_volume_CerebralWhiteMatter	mm3	float	regional and tissue volume	Volume of CerebralWhiteMatter in the left hemisphere generated by subcortical volumetric segmentation (aseg)	31968
191	26554	aseg_lh_volume_Lateral-Ventricle	mm3	float	regional and tissue volume	Volume of Lateral-Ventricle in the left hemisphere generated by subcortical volumetric segmentation (aseg)	31968
192	26555	aseg_lh_volume_Inf-Lat-Vent	mm3	float	regional and tissue volume	Volume of Inf-Lat-Vent in the left hemisphere generated by subcortical volumetric segmentation (aseg)	31968
193	26556	aseg_lh_volume_Cerebellum-White-Matter	mm3	float	regional and tissue volume	Volume of Cerebellum-White-Matter in the left hemisphere generated by subcortical volumetric segmentation (aseg)	31968
194	26557	aseg_lh_volume_Cerebellum-Cortex	mm3	float	regional and tissue volume	Volume of Cerebellum-Cortex in the left hemisphere generated by subcortical volumetric segmentation (aseg)	31968
195	26558	aseg_lh_volume_Thalamus-Proper	mm3	float	regional and tissue volume	Volume of Thalamus-Proper in the left hemisphere generated by subcortical volumetric segmentation (aseg)	31967
196	26559	aseg_lh_volume_Caudate	mm3	float	regional and tissue volume	Volume of Caudate in the left hemisphere generated by subcortical volumetric segmentation (aseg)	31968
197	26560	aseg_lh_volume_Putamen	mm3	float	regional and tissue volume	Volume of Putamen in the left hemisphere generated by subcortical volumetric segmentation (aseg)	31968
198	26561	aseg_lh_volume_Pallidum	mm3	float	regional and tissue volume	Volume of Pallidum in the left hemisphere generated by subcortical volumetric segmentation (aseg)	31968
199	26562	aseg_lh_volume_Hippocampus	mm3	float	regional and tissue volume	Volume of Hippocampus in the left hemisphere generated by subcortical volumetric segmentation (aseg)	31968
200	26563	aseg_lh_volume_Amygdala	mm3	float	regional and tissue volume	Volume of Amygdala in the left hemisphere generated by subcortical volumetric segmentation (aseg)	31968
201	26564	aseg_lh_volume_Accumbens-area	mm3	float	regional and tissue volume	Volume of Accumbens-area in the left hemisphere generated by subcortical volumetric segmentation (aseg)	31968
202	26565	aseg_lh_volume_VentralDC	mm3	float	regional and tissue volume	Volume of VentralDC in the left hemisphere generated by subcortical volumetric segmentation (aseg)	31968
203	26566	aseg_lh_volume_vessel	mm3	float	regional and tissue volume	Volume of vessel in the left hemisphere generated by subcortical volumetric segmentation (aseg)	31968
204	26567	aseg_lh_volume_choroid-plexus	mm3	float	regional and tissue volume	Volume of choroid-plexus in the left hemisphere generated by subcortical volumetric segmentation (aseg)	31968
205	26568	aseg_lh_number_HolesBeforeFixing	count	int	regional and tissue volume	Number of HolesBeforeFixing in the left hemisphere generated by subcortical volumetric segmentation (aseg)	31968
206	26583	aseg_rh_volume_Cortex	mm3	float	regional and tissue volume	Volume of Cortex in the right hemisphere generated by subcortical volumetric segmentation (aseg)	31968
207	26584	aseg_rh_volume_CerebralWhiteMatter	mm3	float	regional and tissue volume	Volume of CerebralWhiteMatter in the right hemisphere generated by subcortical volumetric segmentation (aseg)	31968
208	26585	aseg_rh_volume_Lateral-Ventricle	mm3	float	regional and tissue volume	Volume of Lateral-Ventricle in the right hemisphere generated by subcortical volumetric segmentation (aseg)	31968
209	26586	aseg_rh_volume_Inf-Lat-Vent	mm3	float	regional and tissue volume	Volume of Inf-Lat-Vent in the right hemisphere generated by subcortical volumetric segmentation (aseg)	31968
210	26587	aseg_rh_volume_Cerebellum-White-Matter	mm3	float	regional and tissue volume	Volume of Cerebellum-White-Matter in the right hemisphere generated by subcortical volumetric segmentation (aseg)	31968
211	26588	aseg_rh_volume_Cerebellum-Cortex	mm3	float	regional and tissue volume	Volume of Cerebellum-Cortex in the right hemisphere generated by subcortical volumetric segmentation (aseg)	31968
212	26589	aseg_rh_volume_Thalamus-Proper	mm3	float	regional and tissue volume	Volume of Thalamus-Proper in the right hemisphere generated by subcortical volumetric segmentation (aseg)	31967
213	26590	aseg_rh_volume_Caudate	mm3	float	regional and tissue volume	Volume of Caudate in the right hemisphere generated by subcortical volumetric segmentation (aseg)	31968
214	26591	aseg_rh_volume_Putamen	mm3	float	regional and tissue volume	Volume of Putamen in the right hemisphere generated by subcortical volumetric segmentation (aseg)	31968
215	26592	aseg_rh_volume_Pallidum	mm3	float	regional and tissue volume	Volume of Pallidum in the right hemisphere generated by subcortical volumetric segmentation (aseg)	31968
216	26593	aseg_rh_volume_Hippocampus	mm3	float	regional and tissue volume	Volume of Hippocampus in the right hemisphere generated by subcortical volumetric segmentation (aseg)	31968
217	26594	aseg_rh_volume_Amygdala	mm3	float	regional and tissue volume	Volume of Amygdala in the right hemisphere generated by subcortical volumetric segmentation (aseg)	31968
218	26595	aseg_rh_volume_Accumbens-area	mm3	float	regional and tissue volume	Volume of Accumbens-area in the right hemisphere generated by subcortical volumetric segmentation (aseg)	31968
219	26596	aseg_rh_volume_VentralDC	mm3	float	regional and tissue volume	Volume of VentralDC in the right hemisphere generated by subcortical volumetric segmentation (aseg)	31968
220	26597	aseg_rh_volume_vessel	mm3	float	regional and tissue volume	Volume of vessel in the right hemisphere generated by subcortical volumetric segmentation (aseg)	31968
221	26598	aseg_rh_volume_choroid-plexus	mm3	float	regional and tissue volume	Volume of choroid-plexus in the right hemisphere generated by subcortical volumetric segmentation (aseg)	31968
222	26599	aseg_rh_number_HolesBeforeFixing	count	int	regional and tissue volume	Number of HolesBeforeFixing in the right hemisphere generated by subcortical volumetric segmentation (aseg)	31968
223	26600	AmygNuclei_lh_volume_Lateral-nucleus	mm3	float	regional and tissue volume	Volume of Lateral-nucleus in the left hemisphere generated by subcortical volumetric sub-segmentation of the Amygdala Nuclei	31968
224	26601	AmygNuclei_lh_volume_Basal-nucleus	mm3	float	regional and tissue volume	Volume of Basal-nucleus in the left hemisphere generated by subcortical volumetric sub-segmentation of the Amygdala Nuclei	31968
225	26602	AmygNuclei_lh_volume_Accessory-Basal-nucleus	mm3	float	regional and tissue volume	Volume of Accessory-Basal-nucleus in the left hemisphere generated by subcortical volumetric sub-segmentation of the Amygdala Nuclei	31968
226	26603	AmygNuclei_lh_volume_Anterior-amygdaloid-area-AAA	mm3	float	regional and tissue volume	Volume of Anterior-amygdaloid-area-AAA in the left hemisphere generated by subcortical volumetric sub-segmentation of the Amygdala Nuclei	31968
227	26604	AmygNuclei_lh_volume_Central-nucleus	mm3	float	regional and tissue volume	Volume of Central-nucleus in the left hemisphere generated by subcortical volumetric sub-segmentation of the Amygdala Nuclei	31968
228	26605	AmygNuclei_lh_volume_Medial-nucleus	mm3	float	regional and tissue volume	Volume of Medial-nucleus in the left hemisphere generated by subcortical volumetric sub-segmentation of the Amygdala Nuclei	31968
229	26606	AmygNuclei_lh_volume_Cortical-nucleus	mm3	float	regional and tissue volume	Volume of Cortical-nucleus in the left hemisphere generated by subcortical volumetric sub-segmentation of the Amygdala Nuclei	31968
230	26607	AmygNuclei_lh_volume_Corticoamygdaloid-transitio	mm3	float	regional and tissue volume	Volume of Corticoamygdaloid-transitio in the left hemisphere generated by subcortical volumetric sub-segmentation of the Amygdala Nuclei	31968
231	26608	AmygNuclei_lh_volume_Paralaminar-nucleus	mm3	float	regional and tissue volume	Volume of Paralaminar-nucleus in the left hemisphere generated by subcortical volumetric sub-segmentation of the Amygdala Nuclei	31968
232	26609	AmygNuclei_lh_volume_Whole-amygdala	mm3	float	regional and tissue volume	Volume of Whole-amygdala in the left hemisphere generated by subcortical volumetric sub-segmentation of the Amygdala Nuclei	31968
233	26610	AmygNuclei_rh_volume_Lateral-nucleus	mm3	float	regional and tissue volume	Volume of Lateral-nucleus in the right hemisphere generated by subcortical volumetric sub-segmentation of the Amygdala Nuclei	31968
234	26611	AmygNuclei_rh_volume_Basal-nucleus	mm3	float	regional and tissue volume	Volume of Basal-nucleus in the right hemisphere generated by subcortical volumetric sub-segmentation of the Amygdala Nuclei	31968
235	26612	AmygNuclei_rh_volume_Accessory-Basal-nucleus	mm3	float	regional and tissue volume	Volume of Accessory-Basal-nucleus in the right hemisphere generated by subcortical volumetric sub-segmentation of the Amygdala Nuclei	31968
236	26613	AmygNuclei_rh_volume_Anterior-amygdaloid-area-AAA	mm3	float	regional and tissue volume	Volume of Anterior-amygdaloid-area-AAA in the right hemisphere generated by subcortical volumetric sub-segmentation of the Amygdala Nuclei	31968
237	26614	AmygNuclei_rh_volume_Central-nucleus	mm3	float	regional and tissue volume	Volume of Central-nucleus in the right hemisphere generated by subcortical volumetric sub-segmentation of the Amygdala Nuclei	31968
238	26615	AmygNuclei_rh_volume_Medial-nucleus	mm3	float	regional and tissue volume	Volume of Medial-nucleus in the right hemisphere generated by subcortical volumetric sub-segmentation of the Amygdala Nuclei	31968
239	26616	AmygNuclei_rh_volume_Cortical-nucleus	mm3	float	regional and tissue volume	Volume of Cortical-nucleus in the right hemisphere generated by subcortical volumetric sub-segmentation of the Amygdala Nuclei	31968
240	26617	AmygNuclei_rh_volume_Corticoamygdaloid-transitio	mm3	float	regional and tissue volume	Volume of Corticoamygdaloid-transitio in the right hemisphere generated by subcortical volumetric sub-segmentation of the Amygdala Nuclei	31968
241	26618	AmygNuclei_rh_volume_Paralaminar-nucleus	mm3	float	regional and tissue volume	Volume of Paralaminar-nucleus in the right hemisphere generated by subcortical volumetric sub-segmentation of the Amygdala Nuclei	31968
242	26619	AmygNuclei_rh_volume_Whole-amygdala	mm3	float	regional and tissue volume	Volume of Whole-amygdala in the right hemisphere generated by subcortical volumetric sub-segmentation of the Amygdala Nuclei	31968
243	26620	HippSubfield_lh_volume_Hippocampal-tail	mm3	float	regional and tissue volume	Volume of Hippocampal-tail in the left hemisphere generated by subcortical volumetric sub-segmentation of the Hippocampal Subfields	31968
244	26621	HippSubfield_lh_volume_subiculum-body	mm3	float	regional and tissue volume	Volume of subiculum-body in the left hemisphere generated by subcortical volumetric sub-segmentation of the Hippocampal Subfields	31968
245	26622	HippSubfield_lh_volume_CA1-body	mm3	float	regional and tissue volume	Volume of CA1-body in the left hemisphere generated by subcortical volumetric sub-segmentation of the Hippocampal Subfields	31968
246	26623	HippSubfield_lh_volume_subiculum-head	mm3	float	regional and tissue volume	Volume of subiculum-head in the left hemisphere generated by subcortical volumetric sub-segmentation of the Hippocampal Subfields	31968
247	26624	HippSubfield_lh_volume_hippocampal-fissure	mm3	float	regional and tissue volume	Volume of hippocampal-fissure in the left hemisphere generated by subcortical volumetric sub-segmentation of the Hippocampal Subfields	31968
248	26625	HippSubfield_lh_volume_presubiculum-head	mm3	float	regional and tissue volume	Volume of presubiculum-head in the left hemisphere generated by subcortical volumetric sub-segmentation of the Hippocampal Subfields	31968
249	26626	HippSubfield_lh_volume_CA1-head	mm3	float	regional and tissue volume	Volume of CA1-head in the left hemisphere generated by subcortical volumetric sub-segmentation of the Hippocampal Subfields	31968
250	26627	HippSubfield_lh_volume_presubiculum-body	mm3	float	regional and tissue volume	Volume of presubiculum-body in the left hemisphere generated by subcortical volumetric sub-segmentation of the Hippocampal Subfields	31968
251	26628	HippSubfield_lh_volume_parasubiculum	mm3	float	regional and tissue volume	Volume of parasubiculum in the left hemisphere generated by subcortical volumetric sub-segmentation of the Hippocampal Subfields	31968
252	26629	HippSubfield_lh_volume_molecular-layer-HP-head	mm3	float	regional and tissue volume	Volume of molecular-layer-HP-head in the left hemisphere generated by subcortical volumetric sub-segmentation of the Hippocampal Subfields	31968
253	26630	HippSubfield_lh_volume_molecular-layer-HP-body	mm3	float	regional and tissue volume	Volume of molecular-layer-HP-body in the left hemisphere generated by subcortical volumetric sub-segmentation of the Hippocampal Subfields	31968
254	26631	HippSubfield_lh_volume_GC-ML-DG-head	mm3	float	regional and tissue volume	Volume of GC-ML-DG-head in the left hemisphere generated by subcortical volumetric sub-segmentation of the Hippocampal Subfields	31968
255	26632	HippSubfield_lh_volume_CA3-body	mm3	float	regional and tissue volume	Volume of CA3-body in the left hemisphere generated by subcortical volumetric sub-segmentation of the Hippocampal Subfields	31968
256	26633	HippSubfield_lh_volume_GC-ML-DG-body	mm3	float	regional and tissue volume	Volume of GC-ML-DG-body in the left hemisphere generated by subcortical volumetric sub-segmentation of the Hippocampal Subfields	31968
257	26634	HippSubfield_lh_volume_CA4-head	mm3	float	regional and tissue volume	Volume of CA4-head in the left hemisphere generated by subcortical volumetric sub-segmentation of the Hippocampal Subfields	31968
258	26635	HippSubfield_lh_volume_CA4-body	mm3	float	regional and tissue volume	Volume of CA4-body in the left hemisphere generated by subcortical volumetric sub-segmentation of the Hippocampal Subfields	31968
259	26636	HippSubfield_lh_volume_fimbria	mm3	float	regional and tissue volume	Volume of fimbria in the left hemisphere generated by subcortical volumetric sub-segmentation of the Hippocampal Subfields	31968
260	26637	HippSubfield_lh_volume_CA3-head	mm3	float	regional and tissue volume	Volume of CA3-head in the left hemisphere generated by subcortical volumetric sub-segmentation of the Hippocampal Subfields	31968
261	26638	HippSubfield_lh_volume_HATA	mm3	float	regional and tissue volume	Volume of HATA in the left hemisphere generated by subcortical volumetric sub-segmentation of the Hippocampal Subfields	31968
262	26639	HippSubfield_lh_volume_Whole-hippocampal-body	mm3	float	regional and tissue volume	Volume of Whole-hippocampal-body in the left hemisphere generated by subcortical volumetric sub-segmentation of the Hippocampal Subfields	31968
263	26640	HippSubfield_lh_volume_Whole-hippocampal-head	mm3	float	regional and tissue volume	Volume of Whole-hippocampal-head in the left hemisphere generated by subcortical volumetric sub-segmentation of the Hippocampal Subfields	31968
264	26641	HippSubfield_lh_volume_Whole-hippocampus	mm3	float	regional and tissue volume	Volume of Whole-hippocampus in the left hemisphere generated by subcortical volumetric sub-segmentation of the Hippocampal Subfields	31968
265	26642	HippSubfield_rh_volume_Hippocampal-tail	mm3	float	regional and tissue volume	Volume of Hippocampal-tail in the right hemisphere generated by subcortical volumetric sub-segmentation of the Hippocampal Subfields	31968
266	26643	HippSubfield_rh_volume_subiculum-body	mm3	float	regional and tissue volume	Volume of subiculum-body in the right hemisphere generated by subcortical volumetric sub-segmentation of the Hippocampal Subfields	31968
267	26644	HippSubfield_rh_volume_CA1-body	mm3	float	regional and tissue volume	Volume of CA1-body in the right hemisphere generated by subcortical volumetric sub-segmentation of the Hippocampal Subfields	31968
268	26645	HippSubfield_rh_volume_subiculum-head	mm3	float	regional and tissue volume	Volume of subiculum-head in the right hemisphere generated by subcortical volumetric sub-segmentation of the Hippocampal Subfields	31968
269	26646	HippSubfield_rh_volume_hippocampal-fissure	mm3	float	regional and tissue volume	Volume of hippocampal-fissure in the right hemisphere generated by subcortical volumetric sub-segmentation of the Hippocampal Subfields	31968
270	26647	HippSubfield_rh_volume_presubiculum-head	mm3	float	regional and tissue volume	Volume of presubiculum-head in the right hemisphere generated by subcortical volumetric sub-segmentation of the Hippocampal Subfields	31968
271	26648	HippSubfield_rh_volume_CA1-head	mm3	float	regional and tissue volume	Volume of CA1-head in the right hemisphere generated by subcortical volumetric sub-segmentation of the Hippocampal Subfields	31968
272	26649	HippSubfield_rh_volume_presubiculum-body	mm3	float	regional and tissue volume	Volume of presubiculum-body in the right hemisphere generated by subcortical volumetric sub-segmentation of the Hippocampal Subfields	31968
273	26650	HippSubfield_rh_volume_parasubiculum	mm3	float	regional and tissue volume	Volume of parasubiculum in the right hemisphere generated by subcortical volumetric sub-segmentation of the Hippocampal Subfields	31968
274	26651	HippSubfield_rh_volume_molecular-layer-HP-head	mm3	float	regional and tissue volume	Volume of molecular-layer-HP-head in the right hemisphere generated by subcortical volumetric sub-segmentation of the Hippocampal Subfields	31968
275	26652	HippSubfield_rh_volume_molecular-layer-HP-body	mm3	float	regional and tissue volume	Volume of molecular-layer-HP-body in the right hemisphere generated by subcortical volumetric sub-segmentation of the Hippocampal Subfields	31968
276	26653	HippSubfield_rh_volume_GC-ML-DG-head	mm3	float	regional and tissue volume	Volume of GC-ML-DG-head in the right hemisphere generated by subcortical volumetric sub-segmentation of the Hippocampal Subfields	31968
277	26654	HippSubfield_rh_volume_CA3-body	mm3	float	regional and tissue volume	Volume of CA3-body in the right hemisphere generated by subcortical volumetric sub-segmentation of the Hippocampal Subfields	31968
278	26655	HippSubfield_rh_volume_GC-ML-DG-body	mm3	float	regional and tissue volume	Volume of GC-ML-DG-body in the right hemisphere generated by subcortical volumetric sub-segmentation of the Hippocampal Subfields	31968
279	26656	HippSubfield_rh_volume_CA4-head	mm3	float	regional and tissue volume	Volume of CA4-head in the right hemisphere generated by subcortical volumetric sub-segmentation of the Hippocampal Subfields	31968
280	26657	HippSubfield_rh_volume_CA4-body	mm3	float	regional and tissue volume	Volume of CA4-body in the right hemisphere generated by subcortical volumetric sub-segmentation of the Hippocampal Subfields	31968
281	26658	HippSubfield_rh_volume_fimbria	mm3	float	regional and tissue volume	Volume of fimbria in the right hemisphere generated by subcortical volumetric sub-segmentation of the Hippocampal Subfields	31968
282	26659	HippSubfield_rh_volume_CA3-head	mm3	float	regional and tissue volume	Volume of CA3-head in the right hemisphere generated by subcortical volumetric sub-segmentation of the Hippocampal Subfields	31968
283	26660	HippSubfield_rh_volume_HATA	mm3	float	regional and tissue volume	Volume of HATA in the right hemisphere generated by subcortical volumetric sub-segmentation of the Hippocampal Subfields	31968
284	26661	HippSubfield_rh_volume_Whole-hippocampal-body	mm3	float	regional and tissue volume	Volume of Whole-hippocampal-body in the right hemisphere generated by subcortical volumetric sub-segmentation of the Hippocampal Subfields	31968
285	26662	HippSubfield_rh_volume_Whole-hippocampal-head	mm3	float	regional and tissue volume	Volume of Whole-hippocampal-head in the right hemisphere generated by subcortical volumetric sub-segmentation of the Hippocampal Subfields	31968
286	26663	HippSubfield_rh_volume_Whole-hippocampus	mm3	float	regional and tissue volume	Volume of Whole-hippocampus in the right hemisphere generated by subcortical volumetric sub-segmentation of the Hippocampal Subfields	31968
287	26664	ThalamNuclei_lh_volume_MGN	mm3	float	regional and tissue volume	Volume of MGN in the left hemisphere generated by subcortical volumetric sub-segmentation of the Thalamic Nuclei	31968
288	26665	ThalamNuclei_lh_volume_LGN	mm3	float	regional and tissue volume	Volume of LGN in the left hemisphere generated by subcortical volumetric sub-segmentation of the Thalamic Nuclei	31968
289	26666	ThalamNuclei_lh_volume_PuI	mm3	float	regional and tissue volume	Volume of PuI in the left hemisphere generated by subcortical volumetric sub-segmentation of the Thalamic Nuclei	31968
290	26667	ThalamNuclei_lh_volume_PuM	mm3	float	regional and tissue volume	Volume of PuM in the left hemisphere generated by subcortical volumetric sub-segmentation of the Thalamic Nuclei	31968
291	26668	ThalamNuclei_lh_volume_L-Sg	mm3	float	regional and tissue volume	Volume of L-Sg in the left hemisphere generated by subcortical volumetric sub-segmentation of the Thalamic Nuclei	31968
292	26669	ThalamNuclei_lh_volume_VPL	mm3	float	regional and tissue volume	Volume of VPL in the left hemisphere generated by subcortical volumetric sub-segmentation of the Thalamic Nuclei	31968
293	26670	ThalamNuclei_lh_volume_CM	mm3	float	regional and tissue volume	Volume of CM in the left hemisphere generated by subcortical volumetric sub-segmentation of the Thalamic Nuclei	31968
294	26671	ThalamNuclei_lh_volume_VLa	mm3	float	regional and tissue volume	Volume of VLa in the left hemisphere generated by subcortical volumetric sub-segmentation of the Thalamic Nuclei	31968
295	26672	ThalamNuclei_lh_volume_PuA	mm3	float	regional and tissue volume	Volume of PuA in the left hemisphere generated by subcortical volumetric sub-segmentation of the Thalamic Nuclei	31968
296	26673	ThalamNuclei_lh_volume_MDm	mm3	float	regional and tissue volume	Volume of MDm in the left hemisphere generated by subcortical volumetric sub-segmentation of the Thalamic Nuclei	31968
297	26674	ThalamNuclei_lh_volume_Pf	mm3	float	regional and tissue volume	Volume of Pf in the left hemisphere generated by subcortical volumetric sub-segmentation of the Thalamic Nuclei	31968
298	26675	ThalamNuclei_lh_volume_VAmc	mm3	float	regional and tissue volume	Volume of VAmc in the left hemisphere generated by subcortical volumetric sub-segmentation of the Thalamic Nuclei	31968
299	26676	ThalamNuclei_lh_volume_MDl	mm3	float	regional and tissue volume	Volume of MDl in the left hemisphere generated by subcortical volumetric sub-segmentation of the Thalamic Nuclei	31968
300	26677	ThalamNuclei_lh_volume_CeM	mm3	float	regional and tissue volume	Volume of CeM in the left hemisphere generated by subcortical volumetric sub-segmentation of the Thalamic Nuclei	31968
301	26678	ThalamNuclei_lh_volume_VA	mm3	float	regional and tissue volume	Volume of VA in the left hemisphere generated by subcortical volumetric sub-segmentation of the Thalamic Nuclei	31968
302	26679	ThalamNuclei_lh_volume_MV(Re)	mm3	float	regional and tissue volume	Volume of MV(Re) in the left hemisphere generated by subcortical volumetric sub-segmentation of the Thalamic Nuclei	31968
303	26680	ThalamNuclei_lh_volume_VM	mm3	float	regional and tissue volume	Volume of VM in the left hemisphere generated by subcortical volumetric sub-segmentation of the Thalamic Nuclei	31968
304	26681	ThalamNuclei_lh_volume_CL	mm3	float	regional and tissue volume	Volume of CL in the left hemisphere generated by subcortical volumetric sub-segmentation of the Thalamic Nuclei	31968
305	26682	ThalamNuclei_lh_volume_PuL	mm3	float	regional and tissue volume	Volume of PuL in the left hemisphere generated by subcortical volumetric sub-segmentation of the Thalamic Nuclei	31968
306	26683	ThalamNuclei_lh_volume_Pt	mm3	float	regional and tissue volume	Volume of Pt in the left hemisphere generated by subcortical volumetric sub-segmentation of the Thalamic Nuclei	31968
307	26684	ThalamNuclei_lh_volume_AV	mm3	float	regional and tissue volume	Volume of AV in the left hemisphere generated by subcortical volumetric sub-segmentation of the Thalamic Nuclei	31968
308	26685	ThalamNuclei_lh_volume_Pc	mm3	float	regional and tissue volume	Volume of Pc in the left hemisphere generated by subcortical volumetric sub-segmentation of the Thalamic Nuclei	31968
309	26686	ThalamNuclei_lh_volume_VLp	mm3	float	regional and tissue volume	Volume of VLp in the left hemisphere generated by subcortical volumetric sub-segmentation of the Thalamic Nuclei	31968
310	26687	ThalamNuclei_lh_volume_LP	mm3	float	regional and tissue volume	Volume of LP in the left hemisphere generated by subcortical volumetric sub-segmentation of the Thalamic Nuclei	31968
311	26688	ThalamNuclei_rh_volume_LGN	mm3	float	regional and tissue volume	Volume of LGN in the right hemisphere generated by subcortical volumetric sub-segmentation of the Thalamic Nuclei	31968
312	26689	ThalamNuclei_rh_volume_MGN	mm3	float	regional and tissue volume	Volume of MGN in the right hemisphere generated by subcortical volumetric sub-segmentation of the Thalamic Nuclei	31968
313	26690	ThalamNuclei_rh_volume_PuI	mm3	float	regional and tissue volume	Volume of PuI in the right hemisphere generated by subcortical volumetric sub-segmentation of the Thalamic Nuclei	31968
314	26691	ThalamNuclei_rh_volume_PuM	mm3	float	regional and tissue volume	Volume of PuM in the right hemisphere generated by subcortical volumetric sub-segmentation of the Thalamic Nuclei	31968
315	26692	ThalamNuclei_rh_volume_L-Sg	mm3	float	regional and tissue volume	Volume of L-Sg in the right hemisphere generated by subcortical volumetric sub-segmentation of the Thalamic Nuclei	31968
316	26693	ThalamNuclei_rh_volume_VPL	mm3	float	regional and tissue volume	Volume of VPL in the right hemisphere generated by subcortical volumetric sub-segmentation of the Thalamic Nuclei	31968
317	26694	ThalamNuclei_rh_volume_CM	mm3	float	regional and tissue volume	Volume of CM in the right hemisphere generated by subcortical volumetric sub-segmentation of the Thalamic Nuclei	31968
318	26695	ThalamNuclei_rh_volume_VLa	mm3	float	regional and tissue volume	Volume of VLa in the right hemisphere generated by subcortical volumetric sub-segmentation of the Thalamic Nuclei	31968
319	26696	ThalamNuclei_rh_volume_PuA	mm3	float	regional and tissue volume	Volume of PuA in the right hemisphere generated by subcortical volumetric sub-segmentation of the Thalamic Nuclei	31968
320	26697	ThalamNuclei_rh_volume_MDm	mm3	float	regional and tissue volume	Volume of MDm in the right hemisphere generated by subcortical volumetric sub-segmentation of the Thalamic Nuclei	31968
321	26698	ThalamNuclei_rh_volume_Pf	mm3	float	regional and tissue volume	Volume of Pf in the right hemisphere generated by subcortical volumetric sub-segmentation of the Thalamic Nuclei	31968
322	26699	ThalamNuclei_rh_volume_VAmc	mm3	float	regional and tissue volume	Volume of VAmc in the right hemisphere generated by subcortical volumetric sub-segmentation of the Thalamic Nuclei	31968
323	26700	ThalamNuclei_rh_volume_MDl	mm3	float	regional and tissue volume	Volume of MDl in the right hemisphere generated by subcortical volumetric sub-segmentation of the Thalamic Nuclei	31968
324	26701	ThalamNuclei_rh_volume_VA	mm3	float	regional and tissue volume	Volume of VA in the right hemisphere generated by subcortical volumetric sub-segmentation of the Thalamic Nuclei	31968
325	26702	ThalamNuclei_rh_volume_MV(Re)	mm3	float	regional and tissue volume	Volume of MV(Re) in the right hemisphere generated by subcortical volumetric sub-segmentation of the Thalamic Nuclei	31968
326	26703	ThalamNuclei_rh_volume_CeM	mm3	float	regional and tissue volume	Volume of CeM in the right hemisphere generated by subcortical volumetric sub-segmentation of the Thalamic Nuclei	31968
327	26704	ThalamNuclei_rh_volume_VM	mm3	float	regional and tissue volume	Volume of VM in the right hemisphere generated by subcortical volumetric sub-segmentation of the Thalamic Nuclei	31968
328	26705	ThalamNuclei_rh_volume_PuL	mm3	float	regional and tissue volume	Volume of PuL in the right hemisphere generated by subcortical volumetric sub-segmentation of the Thalamic Nuclei	31968
329	26706	ThalamNuclei_rh_volume_CL	mm3	float	regional and tissue volume	Volume of CL in the right hemisphere generated by subcortical volumetric sub-segmentation of the Thalamic Nuclei	31968
330	26707	ThalamNuclei_rh_volume_VLp	mm3	float	regional and tissue volume	Volume of VLp in the right hemisphere generated by subcortical volumetric sub-segmentation of the Thalamic Nuclei	31968
331	26708	ThalamNuclei_rh_volume_Pc	mm3	float	regional and tissue volume	Volume of Pc in the right hemisphere generated by subcortical volumetric sub-segmentation of the Thalamic Nuclei	31968
332	26709	ThalamNuclei_rh_volume_Pt	mm3	float	regional and tissue volume	Volume of Pt in the right hemisphere generated by subcortical volumetric sub-segmentation of the Thalamic Nuclei	31968
333	26710	ThalamNuclei_rh_volume_AV	mm3	float	regional and tissue volume	Volume of AV in the right hemisphere generated by subcortical volumetric sub-segmentation of the Thalamic Nuclei	31968
334	26711	ThalamNuclei_rh_volume_LP	mm3	float	regional and tissue volume	Volume of LP in the right hemisphere generated by subcortical volumetric sub-segmentation of the Thalamic Nuclei	31968
335	26712	ThalamNuclei_lh_volume_LD	mm3	float	regional and tissue volume	Volume of LD in the left hemisphere generated by subcortical volumetric sub-segmentation of the Thalamic Nuclei	31968
336	26713	ThalamNuclei_rh_volume_LD	mm3	float	regional and tissue volume	Volume of LD in the right hemisphere generated by subcortical volumetric sub-segmentation of the Thalamic Nuclei	31968
337	26714	ThalamNuclei_lh_volume_Whole-thalamus	mm3	float	regional and tissue volume	Volume of Whole-thalamus in the left hemisphere generated by subcortical volumetric sub-segmentation of the Thalamic Nuclei	31968
338	26715	ThalamNuclei_rh_volume_Whole-thalamus	mm3	float	regional and tissue volume	Volume of Whole-thalamus in the right hemisphere generated by subcortical volumetric sub-segmentation of the Thalamic Nuclei	31968
339	26716	Brainstem_global_volume_Medulla	mm3	float	regional and tissue volume	Volume of Medulla in the whole brain generated by subcortical volumetric sub-segmentation of the Brainstem	31968
340	26717	Brainstem_global_volume_Pons	mm3	float	regional and tissue volume	Volume of Pons in the whole brain generated by subcortical volumetric sub-segmentation of the Brainstem	31968
341	26718	Brainstem_global_volume_SCP	mm3	float	regional and tissue volume	Volume of SCP in the whole brain generated by subcortical volumetric sub-segmentation of the Brainstem	31968
342	26719	Brainstem_global_volume_Midbrain	mm3	float	regional and tissue volume	Volume of Midbrain in the whole brain generated by subcortical volumetric sub-segmentation of the Brainstem	31968
343	26720	Brainstem_global_volume_Whole-brainstem	mm3	float	regional and tissue volume	Volume of Whole-brainstem in the whole brain generated by subcortical volumetric sub-segmentation of the Brainstem	31968
344	26789	aparc-Desikan_lh_volume_bankssts	mm3	float	regional and tissue volume	Volume of bankssts in the left hemisphere generated by parcellation of the white surface using Desikan-Killiany parcellation	31968
345	26790	aparc-Desikan_lh_volume_caudalanteriorcingulate	mm3	float	regional and tissue volume	Volume of caudalanteriorcingulate in the left hemisphere generated by parcellation of the white surface using Desikan-Killiany parcellation	31967
346	26791	aparc-Desikan_lh_volume_caudalmiddlefrontal	mm3	float	regional and tissue volume	Volume of caudalmiddlefrontal in the left hemisphere generated by parcellation of the white surface using Desikan-Killiany parcellation	31968
347	26792	aparc-Desikan_lh_volume_cuneus	mm3	float	regional and tissue volume	Volume of cuneus in the left hemisphere generated by parcellation of the white surface using Desikan-Killiany parcellation	31968
348	26793	aparc-Desikan_lh_volume_entorhinal	mm3	float	regional and tissue volume	Volume of entorhinal in the left hemisphere generated by parcellation of the white surface using Desikan-Killiany parcellation	31967
349	26794	aparc-Desikan_lh_volume_fusiform	mm3	float	regional and tissue volume	Volume of fusiform in the left hemisphere generated by parcellation of the white surface using Desikan-Killiany parcellation	31968
350	26795	aparc-Desikan_lh_volume_inferiorparietal	mm3	float	regional and tissue volume	Volume of inferiorparietal in the left hemisphere generated by parcellation of the white surface using Desikan-Killiany parcellation	31968
351	26796	aparc-Desikan_lh_volume_inferiortemporal	mm3	float	regional and tissue volume	Volume of inferiortemporal in the left hemisphere generated by parcellation of the white surface using Desikan-Killiany parcellation	31968
352	26797	aparc-Desikan_lh_volume_isthmuscingulate	mm3	float	regional and tissue volume	Volume of isthmuscingulate in the left hemisphere generated by parcellation of the white surface using Desikan-Killiany parcellation	31967
353	26798	aparc-Desikan_lh_volume_lateraloccipital	mm3	float	regional and tissue volume	Volume of lateraloccipital in the left hemisphere generated by parcellation of the white surface using Desikan-Killiany parcellation	31968
354	26799	aparc-Desikan_lh_volume_lateralorbitofrontal	mm3	float	regional and tissue volume	Volume of lateralorbitofrontal in the left hemisphere generated by parcellation of the white surface using Desikan-Killiany parcellation	31967
355	26800	aparc-Desikan_lh_volume_lingual	mm3	float	regional and tissue volume	Volume of lingual in the left hemisphere generated by parcellation of the white surface using Desikan-Killiany parcellation	31968
356	26801	aparc-Desikan_lh_volume_medialorbitofrontal	mm3	float	regional and tissue volume	Volume of medialorbitofrontal in the left hemisphere generated by parcellation of the white surface using Desikan-Killiany parcellation	31968
357	26802	aparc-Desikan_lh_volume_middletemporal	mm3	float	regional and tissue volume	Volume of middletemporal in the left hemisphere generated by parcellation of the white surface using Desikan-Killiany parcellation	31968
358	26803	aparc-Desikan_lh_volume_parahippocampal	mm3	float	regional and tissue volume	Volume of parahippocampal in the left hemisphere generated by parcellation of the white surface using Desikan-Killiany parcellation	31968
359	26804	aparc-Desikan_lh_volume_paracentral	mm3	float	regional and tissue volume	Volume of paracentral in the left hemisphere generated by parcellation of the white surface using Desikan-Killiany parcellation	31968
360	26805	aparc-Desikan_lh_volume_parsopercularis	mm3	float	regional and tissue volume	Volume of parsopercularis in the left hemisphere generated by parcellation of the white surface using Desikan-Killiany parcellation	31968
361	26806	aparc-Desikan_lh_volume_parsorbitalis	mm3	float	regional and tissue volume	Volume of parsorbitalis in the left hemisphere generated by parcellation of the white surface using Desikan-Killiany parcellation	31967
362	26807	aparc-Desikan_lh_volume_parstriangularis	mm3	float	regional and tissue volume	Volume of parstriangularis in the left hemisphere generated by parcellation of the white surface using Desikan-Killiany parcellation	31968
363	26808	aparc-Desikan_lh_volume_pericalcarine	mm3	float	regional and tissue volume	Volume of pericalcarine in the left hemisphere generated by parcellation of the white surface using Desikan-Killiany parcellation	31968
364	26809	aparc-Desikan_lh_volume_postcentral	mm3	float	regional and tissue volume	Volume of postcentral in the left hemisphere generated by parcellation of the white surface using Desikan-Killiany parcellation	31968
365	26810	aparc-Desikan_lh_volume_posteriorcingulate	mm3	float	regional and tissue volume	Volume of posteriorcingulate in the left hemisphere generated by parcellation of the white surface using Desikan-Killiany parcellation	31967
366	26811	aparc-Desikan_lh_volume_precentral	mm3	float	regional and tissue volume	Volume of precentral in the left hemisphere generated by parcellation of the white surface using Desikan-Killiany parcellation	31968
367	26812	aparc-Desikan_lh_volume_precuneus	mm3	float	regional and tissue volume	Volume of precuneus in the left hemisphere generated by parcellation of the white surface using Desikan-Killiany parcellation	31968
368	26813	aparc-Desikan_lh_volume_rostralanteriorcingulate	mm3	float	regional and tissue volume	Volume of rostralanteriorcingulate in the left hemisphere generated by parcellation of the white surface using Desikan-Killiany parcellation	31967
369	26814	aparc-Desikan_lh_volume_rostralmiddlefrontal	mm3	float	regional and tissue volume	Volume of rostralmiddlefrontal in the left hemisphere generated by parcellation of the white surface using Desikan-Killiany parcellation	31968
370	26815	aparc-Desikan_lh_volume_superiorfrontal	mm3	float	regional and tissue volume	Volume of superiorfrontal in the left hemisphere generated by parcellation of the white surface using Desikan-Killiany parcellation	31968
371	26816	aparc-Desikan_lh_volume_superiorparietal	mm3	float	regional and tissue volume	Volume of superiorparietal in the left hemisphere generated by parcellation of the white surface using Desikan-Killiany parcellation	31968
372	26817	aparc-Desikan_lh_volume_superiortemporal	mm3	float	regional and tissue volume	Volume of superiortemporal in the left hemisphere generated by parcellation of the white surface using Desikan-Killiany parcellation	31968
373	26818	aparc-Desikan_lh_volume_supramarginal	mm3	float	regional and tissue volume	Volume of supramarginal in the left hemisphere generated by parcellation of the white surface using Desikan-Killiany parcellation	31968
374	26819	aparc-Desikan_lh_volume_frontalpole	mm3	float	regional and tissue volume	Volume of frontalpole in the left hemisphere generated by parcellation of the white surface using Desikan-Killiany parcellation	31967
375	26820	aparc-Desikan_lh_volume_transversetemporal	mm3	float	regional and tissue volume	Volume of transversetemporal in the left hemisphere generated by parcellation of the white surface using Desikan-Killiany parcellation	31968
376	26821	aparc-Desikan_lh_volume_insula	mm3	float	regional and tissue volume	Volume of insula in the left hemisphere generated by parcellation of the white surface using Desikan-Killiany parcellation	31968
377	26890	aparc-Desikan_rh_volume_bankssts	mm3	float	regional and tissue volume	Volume of bankssts in the right hemisphere generated by parcellation of the white surface using Desikan-Killiany parcellation	31968
378	26891	aparc-Desikan_rh_volume_caudalanteriorcingulate	mm3	float	regional and tissue volume	Volume of caudalanteriorcingulate in the right hemisphere generated by parcellation of the white surface using Desikan-Killiany parcellation	31966
379	26892	aparc-Desikan_rh_volume_caudalmiddlefrontal	mm3	float	regional and tissue volume	Volume of caudalmiddlefrontal in the right hemisphere generated by parcellation of the white surface using Desikan-Killiany parcellation	31968
380	26893	aparc-Desikan_rh_volume_cuneus	mm3	float	regional and tissue volume	Volume of cuneus in the right hemisphere generated by parcellation of the white surface using Desikan-Killiany parcellation	31968
381	26894	aparc-Desikan_rh_volume_entorhinal	mm3	float	regional and tissue volume	Volume of entorhinal in the right hemisphere generated by parcellation of the white surface using Desikan-Killiany parcellation	31968
382	26895	aparc-Desikan_rh_volume_fusiform	mm3	float	regional and tissue volume	Volume of fusiform in the right hemisphere generated by parcellation of the white surface using Desikan-Killiany parcellation	31968
383	26896	aparc-Desikan_rh_volume_inferiorparietal	mm3	float	regional and tissue volume	Volume of inferiorparietal in the right hemisphere generated by parcellation of the white surface using Desikan-Killiany parcellation	31968
384	26897	aparc-Desikan_rh_volume_inferiortemporal	mm3	float	regional and tissue volume	Volume of inferiortemporal in the right hemisphere generated by parcellation of the white surface using Desikan-Killiany parcellation	31968
385	26898	aparc-Desikan_rh_volume_isthmuscingulate	mm3	float	regional and tissue volume	Volume of isthmuscingulate in the right hemisphere generated by parcellation of the white surface using Desikan-Killiany parcellation	31968
386	26899	aparc-Desikan_rh_volume_lateraloccipital	mm3	float	regional and tissue volume	Volume of lateraloccipital in the right hemisphere generated by parcellation of the white surface using Desikan-Killiany parcellation	31968
387	26900	aparc-Desikan_rh_volume_lateralorbitofrontal	mm3	float	regional and tissue volume	Volume of lateralorbitofrontal in the right hemisphere generated by parcellation of the white surface using Desikan-Killiany parcellation	31968
388	26901	aparc-Desikan_rh_volume_lingual	mm3	float	regional and tissue volume	Volume of lingual in the right hemisphere generated by parcellation of the white surface using Desikan-Killiany parcellation	31968
389	26902	aparc-Desikan_rh_volume_medialorbitofrontal	mm3	float	regional and tissue volume	Volume of medialorbitofrontal in the right hemisphere generated by parcellation of the white surface using Desikan-Killiany parcellation	31968
390	26903	aparc-Desikan_rh_volume_middletemporal	mm3	float	regional and tissue volume	Volume of middletemporal in the right hemisphere generated by parcellation of the white surface using Desikan-Killiany parcellation	31968
391	26904	aparc-Desikan_rh_volume_parahippocampal	mm3	float	regional and tissue volume	Volume of parahippocampal in the right hemisphere generated by parcellation of the white surface using Desikan-Killiany parcellation	31968
392	26905	aparc-Desikan_rh_volume_paracentral	mm3	float	regional and tissue volume	Volume of paracentral in the right hemisphere generated by parcellation of the white surface using Desikan-Killiany parcellation	31968
393	26906	aparc-Desikan_rh_volume_parsopercularis	mm3	float	regional and tissue volume	Volume of parsopercularis in the right hemisphere generated by parcellation of the white surface using Desikan-Killiany parcellation	31968
394	26907	aparc-Desikan_rh_volume_parsorbitalis	mm3	float	regional and tissue volume	Volume of parsorbitalis in the right hemisphere generated by parcellation of the white surface using Desikan-Killiany parcellation	31966
395	26908	aparc-Desikan_rh_volume_parstriangularis	mm3	float	regional and tissue volume	Volume of parstriangularis in the right hemisphere generated by parcellation of the white surface using Desikan-Killiany parcellation	31968
396	26909	aparc-Desikan_rh_volume_pericalcarine	mm3	float	regional and tissue volume	Volume of pericalcarine in the right hemisphere generated by parcellation of the white surface using Desikan-Killiany parcellation	31968
397	26910	aparc-Desikan_rh_volume_postcentral	mm3	float	regional and tissue volume	Volume of postcentral in the right hemisphere generated by parcellation of the white surface using Desikan-Killiany parcellation	31968
398	26911	aparc-Desikan_rh_volume_posteriorcingulate	mm3	float	regional and tissue volume	Volume of posteriorcingulate in the right hemisphere generated by parcellation of the white surface using Desikan-Killiany parcellation	31968
399	26912	aparc-Desikan_rh_volume_precentral	mm3	float	regional and tissue volume	Volume of precentral in the right hemisphere generated by parcellation of the white surface using Desikan-Killiany parcellation	31968
400	26913	aparc-Desikan_rh_volume_precuneus	mm3	float	regional and tissue volume	Volume of precuneus in the right hemisphere generated by parcellation of the white surface using Desikan-Killiany parcellation	31968
401	26914	aparc-Desikan_rh_volume_rostralanteriorcingulate	mm3	float	regional and tissue volume	Volume of rostralanteriorcingulate in the right hemisphere generated by parcellation of the white surface using Desikan-Killiany parcellation	31967
402	26915	aparc-Desikan_rh_volume_rostralmiddlefrontal	mm3	float	regional and tissue volume	Volume of rostralmiddlefrontal in the right hemisphere generated by parcellation of the white surface using Desikan-Killiany parcellation	31968
403	26916	aparc-Desikan_rh_volume_superiorfrontal	mm3	float	regional and tissue volume	Volume of superiorfrontal in the right hemisphere generated by parcellation of the white surface using Desikan-Killiany parcellation	31968
404	26917	aparc-Desikan_rh_volume_superiorparietal	mm3	float	regional and tissue volume	Volume of superiorparietal in the right hemisphere generated by parcellation of the white surface using Desikan-Killiany parcellation	31968
405	26918	aparc-Desikan_rh_volume_superiortemporal	mm3	float	regional and tissue volume	Volume of superiortemporal in the right hemisphere generated by parcellation of the white surface using Desikan-Killiany parcellation	31968
406	26919	aparc-Desikan_rh_volume_supramarginal	mm3	float	regional and tissue volume	Volume of supramarginal in the right hemisphere generated by parcellation of the white surface using Desikan-Killiany parcellation	31968
407	26920	aparc-Desikan_rh_volume_frontalpole	mm3	float	regional and tissue volume	Volume of frontalpole in the right hemisphere generated by parcellation of the white surface using Desikan-Killiany parcellation	31967
408	26921	aparc-Desikan_rh_volume_transversetemporal	mm3	float	regional and tissue volume	Volume of transversetemporal in the right hemisphere generated by parcellation of the white surface using Desikan-Killiany parcellation	31967
409	26922	aparc-Desikan_rh_volume_insula	mm3	float	regional and tissue volume	Volume of insula in the right hemisphere generated by parcellation of the white surface using Desikan-Killiany parcellation	31968
410	27087	BA-exvivo_lh_volume_BA1	mm3	float	regional and tissue volume	Volume of BA1 in the left hemisphere generated by parcellation of the white surface using BA_exvivo parcellation	31967
411	27088	BA-exvivo_lh_volume_BA2	mm3	float	regional and tissue volume	Volume of BA2 in the left hemisphere generated by parcellation of the white surface using BA_exvivo parcellation	31967
412	27089	BA-exvivo_lh_volume_BA3a	mm3	float	regional and tissue volume	Volume of BA3a in the left hemisphere generated by parcellation of the white surface using BA_exvivo parcellation	31967
413	27090	BA-exvivo_lh_volume_BA3b	mm3	float	regional and tissue volume	Volume of BA3b in the left hemisphere generated by parcellation of the white surface using BA_exvivo parcellation	31967
414	27091	BA-exvivo_lh_volume_BA4a	mm3	float	regional and tissue volume	Volume of BA4a in the left hemisphere generated by parcellation of the white surface using BA_exvivo parcellation	31967
415	27092	BA-exvivo_lh_volume_BA4p	mm3	float	regional and tissue volume	Volume of BA4p in the left hemisphere generated by parcellation of the white surface using BA_exvivo parcellation	31967
416	27093	BA-exvivo_lh_volume_BA6	mm3	float	regional and tissue volume	Volume of BA6 in the left hemisphere generated by parcellation of the white surface using BA_exvivo parcellation	31967
417	27094	BA-exvivo_lh_volume_BA44	mm3	float	regional and tissue volume	Volume of BA44 in the left hemisphere generated by parcellation of the white surface using BA_exvivo parcellation	31967
418	27095	BA-exvivo_lh_volume_BA45	mm3	float	regional and tissue volume	Volume of BA45 in the left hemisphere generated by parcellation of the white surface using BA_exvivo parcellation	31967
419	27096	BA-exvivo_lh_volume_V1	mm3	float	regional and tissue volume	Volume of V1 in the left hemisphere generated by parcellation of the white surface using BA_exvivo parcellation	31967
420	27097	BA-exvivo_lh_volume_V2	mm3	float	regional and tissue volume	Volume of V2 in the left hemisphere generated by parcellation of the white surface using BA_exvivo parcellation	31967
421	27098	BA-exvivo_lh_volume_MT	mm3	float	regional and tissue volume	Volume of MT in the left hemisphere generated by parcellation of the white surface using BA_exvivo parcellation	31967
422	27099	BA-exvivo_lh_volume_perirhinal	mm3	float	regional and tissue volume	Volume of perirhinal in the left hemisphere generated by parcellation of the white surface using BA_exvivo parcellation	31967
423	27100	BA-exvivo_lh_volume_entorhinal	mm3	float	regional and tissue volume	Volume of entorhinal in the left hemisphere generated by parcellation of the white surface using BA_exvivo parcellation	31967
424	27129	BA-exvivo_rh_volume_BA1	mm3	float	regional and tissue volume	Volume of BA1 in the right hemisphere generated by parcellation of the white surface using BA_exvivo parcellation	31967
425	27130	BA-exvivo_rh_volume_BA2	mm3	float	regional and tissue volume	Volume of BA2 in the right hemisphere generated by parcellation of the white surface using BA_exvivo parcellation	31967
426	27131	BA-exvivo_rh_volume_BA3a	mm3	float	regional and tissue volume	Volume of BA3a in the right hemisphere generated by parcellation of the white surface using BA_exvivo parcellation	31967
427	27132	BA-exvivo_rh_volume_BA3b	mm3	float	regional and tissue volume	Volume of BA3b in the right hemisphere generated by parcellation of the white surface using BA_exvivo parcellation	31967
428	27133	BA-exvivo_rh_volume_BA4a	mm3	float	regional and tissue volume	Volume of BA4a in the right hemisphere generated by parcellation of the white surface using BA_exvivo parcellation	31967
429	27134	BA-exvivo_rh_volume_BA4p	mm3	float	regional and tissue volume	Volume of BA4p in the right hemisphere generated by parcellation of the white surface using BA_exvivo parcellation	31967
430	27135	BA-exvivo_rh_volume_BA6	mm3	float	regional and tissue volume	Volume of BA6 in the right hemisphere generated by parcellation of the white surface using BA_exvivo parcellation	31967
431	27136	BA-exvivo_rh_volume_BA44	mm3	float	regional and tissue volume	Volume of BA44 in the right hemisphere generated by parcellation of the white surface using BA_exvivo parcellation	31967
432	27137	BA-exvivo_rh_volume_BA45	mm3	float	regional and tissue volume	Volume of BA45 in the right hemisphere generated by parcellation of the white surface using BA_exvivo parcellation	31967
433	27138	BA-exvivo_rh_volume_V1	mm3	float	regional and tissue volume	Volume of V1 in the right hemisphere generated by parcellation of the white surface using BA_exvivo parcellation	31967
434	27139	BA-exvivo_rh_volume_V2	mm3	float	regional and tissue volume	Volume of V2 in the right hemisphere generated by parcellation of the white surface using BA_exvivo parcellation	31967
435	27140	BA-exvivo_rh_volume_MT	mm3	float	regional and tissue volume	Volume of MT in the right hemisphere generated by parcellation of the white surface using BA_exvivo parcellation	31967
436	27141	BA-exvivo_rh_volume_perirhinal	mm3	float	regional and tissue volume	Volume of perirhinal in the right hemisphere generated by parcellation of the white surface using BA_exvivo parcellation	31967
437	27142	BA-exvivo_rh_volume_entorhinal	mm3	float	regional and tissue volume	Volume of entorhinal in the right hemisphere generated by parcellation of the white surface using BA_exvivo parcellation	31967
438	27205	aparc-DKTatlas_lh_volume_caudalanteriorcingulate	mm3	float	regional and tissue volume	Volume of caudalanteriorcingulate in the left hemisphere generated by parcellation of the white surface using DKT parcellation	31967
439	27206	aparc-DKTatlas_lh_volume_caudalmiddlefrontal	mm3	float	regional and tissue volume	Volume of caudalmiddlefrontal in the left hemisphere generated by parcellation of the white surface using DKT parcellation	31968
440	27207	aparc-DKTatlas_lh_volume_cuneus	mm3	float	regional and tissue volume	Volume of cuneus in the left hemisphere generated by parcellation of the white surface using DKT parcellation	31968
441	27208	aparc-DKTatlas_lh_volume_entorhinal	mm3	float	regional and tissue volume	Volume of entorhinal in the left hemisphere generated by parcellation of the white surface using DKT parcellation	31967
442	27209	aparc-DKTatlas_lh_volume_fusiform	mm3	float	regional and tissue volume	Volume of fusiform in the left hemisphere generated by parcellation of the white surface using DKT parcellation	31968
443	27210	aparc-DKTatlas_lh_volume_inferiorparietal	mm3	float	regional and tissue volume	Volume of inferiorparietal in the left hemisphere generated by parcellation of the white surface using DKT parcellation	31968
444	27211	aparc-DKTatlas_lh_volume_inferiortemporal	mm3	float	regional and tissue volume	Volume of inferiortemporal in the left hemisphere generated by parcellation of the white surface using DKT parcellation	31968
445	27212	aparc-DKTatlas_lh_volume_isthmuscingulate	mm3	float	regional and tissue volume	Volume of isthmuscingulate in the left hemisphere generated by parcellation of the white surface using DKT parcellation	31968
446	27213	aparc-DKTatlas_lh_volume_lateraloccipital	mm3	float	regional and tissue volume	Volume of lateraloccipital in the left hemisphere generated by parcellation of the white surface using DKT parcellation	31968
447	27214	aparc-DKTatlas_lh_volume_lateralorbitofrontal	mm3	float	regional and tissue volume	Volume of lateralorbitofrontal in the left hemisphere generated by parcellation of the white surface using DKT parcellation	31968
448	27215	aparc-DKTatlas_lh_volume_lingual	mm3	float	regional and tissue volume	Volume of lingual in the left hemisphere generated by parcellation of the white surface using DKT parcellation	31968
449	27216	aparc-DKTatlas_lh_volume_medialorbitofrontal	mm3	float	regional and tissue volume	Volume of medialorbitofrontal in the left hemisphere generated by parcellation of the white surface using DKT parcellation	31968
450	27217	aparc-DKTatlas_lh_volume_middletemporal	mm3	float	regional and tissue volume	Volume of middletemporal in the left hemisphere generated by parcellation of the white surface using DKT parcellation	31968
451	27218	aparc-DKTatlas_lh_volume_parahippocampal	mm3	float	regional and tissue volume	Volume of parahippocampal in the left hemisphere generated by parcellation of the white surface using DKT parcellation	31968
452	27219	aparc-DKTatlas_lh_volume_paracentral	mm3	float	regional and tissue volume	Volume of paracentral in the left hemisphere generated by parcellation of the white surface using DKT parcellation	31968
453	27220	aparc-DKTatlas_lh_volume_parsopercularis	mm3	float	regional and tissue volume	Volume of parsopercularis in the left hemisphere generated by parcellation of the white surface using DKT parcellation	31968
454	27221	aparc-DKTatlas_lh_volume_parsorbitalis	mm3	float	regional and tissue volume	Volume of parsorbitalis in the left hemisphere generated by parcellation of the white surface using DKT parcellation	31967
455	27222	aparc-DKTatlas_lh_volume_parstriangularis	mm3	float	regional and tissue volume	Volume of parstriangularis in the left hemisphere generated by parcellation of the white surface using DKT parcellation	31968
456	27223	aparc-DKTatlas_lh_volume_pericalcarine	mm3	float	regional and tissue volume	Volume of pericalcarine in the left hemisphere generated by parcellation of the white surface using DKT parcellation	31968
457	27224	aparc-DKTatlas_lh_volume_postcentral	mm3	float	regional and tissue volume	Volume of postcentral in the left hemisphere generated by parcellation of the white surface using DKT parcellation	31968
458	27225	aparc-DKTatlas_lh_volume_posteriorcingulate	mm3	float	regional and tissue volume	Volume of posteriorcingulate in the left hemisphere generated by parcellation of the white surface using DKT parcellation	31967
459	27226	aparc-DKTatlas_lh_volume_precentral	mm3	float	regional and tissue volume	Volume of precentral in the left hemisphere generated by parcellation of the white surface using DKT parcellation	31968
460	27227	aparc-DKTatlas_lh_volume_precuneus	mm3	float	regional and tissue volume	Volume of precuneus in the left hemisphere generated by parcellation of the white surface using DKT parcellation	31968
461	27228	aparc-DKTatlas_lh_volume_rostralanteriorcingulate	mm3	float	regional and tissue volume	Volume of rostralanteriorcingulate in the left hemisphere generated by parcellation of the white surface using DKT parcellation	31968
462	27229	aparc-DKTatlas_lh_volume_rostralmiddlefrontal	mm3	float	regional and tissue volume	Volume of rostralmiddlefrontal in the left hemisphere generated by parcellation of the white surface using DKT parcellation	31968
463	27230	aparc-DKTatlas_lh_volume_superiorfrontal	mm3	float	regional and tissue volume	Volume of superiorfrontal in the left hemisphere generated by parcellation of the white surface using DKT parcellation	31968
464	27231	aparc-DKTatlas_lh_volume_superiorparietal	mm3	float	regional and tissue volume	Volume of superiorparietal in the left hemisphere generated by parcellation of the white surface using DKT parcellation	31968
465	27232	aparc-DKTatlas_lh_volume_superiortemporal	mm3	float	regional and tissue volume	Volume of superiortemporal in the left hemisphere generated by parcellation of the white surface using DKT parcellation	31968
466	27233	aparc-DKTatlas_lh_volume_supramarginal	mm3	float	regional and tissue volume	Volume of supramarginal in the left hemisphere generated by parcellation of the white surface using DKT parcellation	31968
467	27234	aparc-DKTatlas_lh_volume_transversetemporal	mm3	float	regional and tissue volume	Volume of transversetemporal in the left hemisphere generated by parcellation of the white surface using DKT parcellation	31968
468	27235	aparc-DKTatlas_lh_volume_insula	mm3	float	regional and tissue volume	Volume of insula in the left hemisphere generated by parcellation of the white surface using DKT parcellation	31968
469	27298	aparc-DKTatlas_rh_volume_caudalanteriorcingulate	mm3	float	regional and tissue volume	Volume of caudalanteriorcingulate in the right hemisphere generated by parcellation of the white surface using DKT parcellation	31966
470	27299	aparc-DKTatlas_rh_volume_caudalmiddlefrontal	mm3	float	regional and tissue volume	Volume of caudalmiddlefrontal in the right hemisphere generated by parcellation of the white surface using DKT parcellation	31968
471	27300	aparc-DKTatlas_rh_volume_cuneus	mm3	float	regional and tissue volume	Volume of cuneus in the right hemisphere generated by parcellation of the white surface using DKT parcellation	31968
472	27301	aparc-DKTatlas_rh_volume_entorhinal	mm3	float	regional and tissue volume	Volume of entorhinal in the right hemisphere generated by parcellation of the white surface using DKT parcellation	31968
473	27302	aparc-DKTatlas_rh_volume_fusiform	mm3	float	regional and tissue volume	Volume of fusiform in the right hemisphere generated by parcellation of the white surface using DKT parcellation	31968
474	27303	aparc-DKTatlas_rh_volume_inferiorparietal	mm3	float	regional and tissue volume	Volume of inferiorparietal in the right hemisphere generated by parcellation of the white surface using DKT parcellation	31968
475	27304	aparc-DKTatlas_rh_volume_inferiortemporal	mm3	float	regional and tissue volume	Volume of inferiortemporal in the right hemisphere generated by parcellation of the white surface using DKT parcellation	31968
476	27305	aparc-DKTatlas_rh_volume_isthmuscingulate	mm3	float	regional and tissue volume	Volume of isthmuscingulate in the right hemisphere generated by parcellation of the white surface using DKT parcellation	31968
477	27306	aparc-DKTatlas_rh_volume_lateraloccipital	mm3	float	regional and tissue volume	Volume of lateraloccipital in the right hemisphere generated by parcellation of the white surface using DKT parcellation	31968
478	27307	aparc-DKTatlas_rh_volume_lateralorbitofrontal	mm3	float	regional and tissue volume	Volume of lateralorbitofrontal in the right hemisphere generated by parcellation of the white surface using DKT parcellation	31968
479	27308	aparc-DKTatlas_rh_volume_lingual	mm3	float	regional and tissue volume	Volume of lingual in the right hemisphere generated by parcellation of the white surface using DKT parcellation	31968
480	27309	aparc-DKTatlas_rh_volume_medialorbitofrontal	mm3	float	regional and tissue volume	Volume of medialorbitofrontal in the right hemisphere generated by parcellation of the white surface using DKT parcellation	31968
481	27310	aparc-DKTatlas_rh_volume_middletemporal	mm3	float	regional and tissue volume	Volume of middletemporal in the right hemisphere generated by parcellation of the white surface using DKT parcellation	31968
482	27311	aparc-DKTatlas_rh_volume_parahippocampal	mm3	float	regional and tissue volume	Volume of parahippocampal in the right hemisphere generated by parcellation of the white surface using DKT parcellation	31968
483	27312	aparc-DKTatlas_rh_volume_paracentral	mm3	float	regional and tissue volume	Volume of paracentral in the right hemisphere generated by parcellation of the white surface using DKT parcellation	31968
484	27313	aparc-DKTatlas_rh_volume_parsopercularis	mm3	float	regional and tissue volume	Volume of parsopercularis in the right hemisphere generated by parcellation of the white surface using DKT parcellation	31968
485	27314	aparc-DKTatlas_rh_volume_parsorbitalis	mm3	float	regional and tissue volume	Volume of parsorbitalis in the right hemisphere generated by parcellation of the white surface using DKT parcellation	31966
486	27315	aparc-DKTatlas_rh_volume_parstriangularis	mm3	float	regional and tissue volume	Volume of parstriangularis in the right hemisphere generated by parcellation of the white surface using DKT parcellation	31967
487	27316	aparc-DKTatlas_rh_volume_pericalcarine	mm3	float	regional and tissue volume	Volume of pericalcarine in the right hemisphere generated by parcellation of the white surface using DKT parcellation	31968
488	27317	aparc-DKTatlas_rh_volume_postcentral	mm3	float	regional and tissue volume	Volume of postcentral in the right hemisphere generated by parcellation of the white surface using DKT parcellation	31968
489	27318	aparc-DKTatlas_rh_volume_posteriorcingulate	mm3	float	regional and tissue volume	Volume of posteriorcingulate in the right hemisphere generated by parcellation of the white surface using DKT parcellation	31968
490	27319	aparc-DKTatlas_rh_volume_precentral	mm3	float	regional and tissue volume	Volume of precentral in the right hemisphere generated by parcellation of the white surface using DKT parcellation	31968
491	27320	aparc-DKTatlas_rh_volume_precuneus	mm3	float	regional and tissue volume	Volume of precuneus in the right hemisphere generated by parcellation of the white surface using DKT parcellation	31968
492	27321	aparc-DKTatlas_rh_volume_rostralanteriorcingulate	mm3	float	regional and tissue volume	Volume of rostralanteriorcingulate in the right hemisphere generated by parcellation of the white surface using DKT parcellation	31967
493	27322	aparc-DKTatlas_rh_volume_rostralmiddlefrontal	mm3	float	regional and tissue volume	Volume of rostralmiddlefrontal in the right hemisphere generated by parcellation of the white surface using DKT parcellation	31968
494	27323	aparc-DKTatlas_rh_volume_superiorfrontal	mm3	float	regional and tissue volume	Volume of superiorfrontal in the right hemisphere generated by parcellation of the white surface using DKT parcellation	31968
495	27324	aparc-DKTatlas_rh_volume_superiorparietal	mm3	float	regional and tissue volume	Volume of superiorparietal in the right hemisphere generated by parcellation of the white surface using DKT parcellation	31968
496	27325	aparc-DKTatlas_rh_volume_superiortemporal	mm3	float	regional and tissue volume	Volume of superiortemporal in the right hemisphere generated by parcellation of the white surface using DKT parcellation	31968
497	27326	aparc-DKTatlas_rh_volume_supramarginal	mm3	float	regional and tissue volume	Volume of supramarginal in the right hemisphere generated by parcellation of the white surface using DKT parcellation	31968
498	27327	aparc-DKTatlas_rh_volume_transversetemporal	mm3	float	regional and tissue volume	Volume of transversetemporal in the right hemisphere generated by parcellation of the white surface using DKT parcellation	31967
499	27328	aparc-DKTatlas_rh_volume_insula	mm3	float	regional and tissue volume	Volume of insula in the right hemisphere generated by parcellation of the white surface using DKT parcellation	31968
500	27477	aparc-a2009s_lh_volume_G+S-frontomargin	mm3	float	regional and tissue volume	Volume of G+S-frontomargin in the left hemisphere generated by parcellation of the white surface using Destrieux (a2009s) parcellation	31968
501	27478	aparc-a2009s_lh_volume_G+S-occipital-inf	mm3	float	regional and tissue volume	Volume of G+S-occipital-inf in the left hemisphere generated by parcellation of the white surface using Destrieux (a2009s) parcellation	31968
502	27479	aparc-a2009s_lh_volume_G+S-paracentral	mm3	float	regional and tissue volume	Volume of G+S-paracentral in the left hemisphere generated by parcellation of the white surface using Destrieux (a2009s) parcellation	31968
503	27480	aparc-a2009s_lh_volume_G+S-subcentral	mm3	float	regional and tissue volume	Volume of G+S-subcentral in the left hemisphere generated by parcellation of the white surface using Destrieux (a2009s) parcellation	31968
504	27481	aparc-a2009s_lh_volume_G+S-transv-frontopol	mm3	float	regional and tissue volume	Volume of G+S-transv-frontopol in the left hemisphere generated by parcellation of the white surface using Destrieux (a2009s) parcellation	31968
505	27482	aparc-a2009s_lh_volume_G+S-cingul-Ant	mm3	float	regional and tissue volume	Volume of G+S-cingul-Ant in the left hemisphere generated by parcellation of the white surface using Destrieux (a2009s) parcellation	31968
506	27483	aparc-a2009s_lh_volume_G+S-cingul-Mid-Ant	mm3	float	regional and tissue volume	Volume of G+S-cingul-Mid-Ant in the left hemisphere generated by parcellation of the white surface using Destrieux (a2009s) parcellation	31967
507	27484	aparc-a2009s_lh_volume_G+S-cingul-Mid-Post	mm3	float	regional and tissue volume	Volume of G+S-cingul-Mid-Post in the left hemisphere generated by parcellation of the white surface using Destrieux (a2009s) parcellation	31966
508	27485	aparc-a2009s_lh_volume_G-cingul-Post-dorsal	mm3	float	regional and tissue volume	Volume of G-cingul-Post-dorsal in the left hemisphere generated by parcellation of the white surface using Destrieux (a2009s) parcellation	31966
509	27486	aparc-a2009s_lh_volume_G-cingul-Post-ventral	mm3	float	regional and tissue volume	Volume of G-cingul-Post-ventral in the left hemisphere generated by parcellation of the white surface using Destrieux (a2009s) parcellation	31965
510	27487	aparc-a2009s_lh_volume_G-cuneus	mm3	float	regional and tissue volume	Volume of G-cuneus in the left hemisphere generated by parcellation of the white surface using Destrieux (a2009s) parcellation	31968
511	27488	aparc-a2009s_lh_volume_G-front-inf-Opercular	mm3	float	regional and tissue volume	Volume of G-front-inf-Opercular in the left hemisphere generated by parcellation of the white surface using Destrieux (a2009s) parcellation	31968
512	27489	aparc-a2009s_lh_volume_G-front-inf-Orbital	mm3	float	regional and tissue volume	Volume of G-front-inf-Orbital in the left hemisphere generated by parcellation of the white surface using Destrieux (a2009s) parcellation	31967
513	27490	aparc-a2009s_lh_volume_G-front-inf-Triangul	mm3	float	regional and tissue volume	Volume of G-front-inf-Triangul in the left hemisphere generated by parcellation of the white surface using Destrieux (a2009s) parcellation	31968
514	27491	aparc-a2009s_lh_volume_G-front-middle	mm3	float	regional and tissue volume	Volume of G-front-middle in the left hemisphere generated by parcellation of the white surface using Destrieux (a2009s) parcellation	31968
515	27492	aparc-a2009s_lh_volume_G-front-sup	mm3	float	regional and tissue volume	Volume of G-front-sup in the left hemisphere generated by parcellation of the white surface using Destrieux (a2009s) parcellation	31968
516	27493	aparc-a2009s_lh_volume_G-Ins-lg+S-cent-ins	mm3	float	regional and tissue volume	Volume of G-Ins-lg+S-cent-ins in the left hemisphere generated by parcellation of the white surface using Destrieux (a2009s) parcellation	31967
517	27494	aparc-a2009s_lh_volume_G-insular-short	mm3	float	regional and tissue volume	Volume of G-insular-short in the left hemisphere generated by parcellation of the white surface using Destrieux (a2009s) parcellation	31968
518	27495	aparc-a2009s_lh_volume_G-occipital-middle	mm3	float	regional and tissue volume	Volume of G-occipital-middle in the left hemisphere generated by parcellation of the white surface using Destrieux (a2009s) parcellation	31968
519	27496	aparc-a2009s_lh_volume_G-occipital-sup	mm3	float	regional and tissue volume	Volume of G-occipital-sup in the left hemisphere generated by parcellation of the white surface using Destrieux (a2009s) parcellation	31968
520	27497	aparc-a2009s_lh_volume_G-oc-temp-lat-fusifor	mm3	float	regional and tissue volume	Volume of G-oc-temp-lat-fusifor in the left hemisphere generated by parcellation of the white surface using Destrieux (a2009s) parcellation	31968
521	27498	aparc-a2009s_lh_volume_G-oc-temp-med-Lingual	mm3	float	regional and tissue volume	Volume of G-oc-temp-med-Lingual in the left hemisphere generated by parcellation of the white surface using Destrieux (a2009s) parcellation	31968
522	27499	aparc-a2009s_lh_volume_G-oc-temp-med-Parahip	mm3	float	regional and tissue volume	Volume of G-oc-temp-med-Parahip in the left hemisphere generated by parcellation of the white surface using Destrieux (a2009s) parcellation	31968
523	27500	aparc-a2009s_lh_volume_G-orbital	mm3	float	regional and tissue volume	Volume of G-orbital in the left hemisphere generated by parcellation of the white surface using Destrieux (a2009s) parcellation	31967
524	27501	aparc-a2009s_lh_volume_G-pariet-inf-Angular	mm3	float	regional and tissue volume	Volume of G-pariet-inf-Angular in the left hemisphere generated by parcellation of the white surface using Destrieux (a2009s) parcellation	31968
525	27502	aparc-a2009s_lh_volume_G-pariet-inf-Supramar	mm3	float	regional and tissue volume	Volume of G-pariet-inf-Supramar in the left hemisphere generated by parcellation of the white surface using Destrieux (a2009s) parcellation	31968
526	27503	aparc-a2009s_lh_volume_G-parietal-sup	mm3	float	regional and tissue volume	Volume of G-parietal-sup in the left hemisphere generated by parcellation of the white surface using Destrieux (a2009s) parcellation	31968
527	27504	aparc-a2009s_lh_volume_G-postcentral	mm3	float	regional and tissue volume	Volume of G-postcentral in the left hemisphere generated by parcellation of the white surface using Destrieux (a2009s) parcellation	31968
528	27505	aparc-a2009s_lh_volume_G-precentral	mm3	float	regional and tissue volume	Volume of G-precentral in the left hemisphere generated by parcellation of the white surface using Destrieux (a2009s) parcellation	31968
529	27506	aparc-a2009s_lh_volume_G-precuneus	mm3	float	regional and tissue volume	Volume of G-precuneus in the left hemisphere generated by parcellation of the white surface using Destrieux (a2009s) parcellation	31968
530	27507	aparc-a2009s_lh_volume_G-rectus	mm3	float	regional and tissue volume	Volume of G-rectus in the left hemisphere generated by parcellation of the white surface using Destrieux (a2009s) parcellation	31967
531	27508	aparc-a2009s_lh_volume_G-subcallosal	mm3	float	regional and tissue volume	Volume of G-subcallosal in the left hemisphere generated by parcellation of the white surface using Destrieux (a2009s) parcellation	31965
532	27509	aparc-a2009s_lh_volume_G-temp-sup-G-T-transv	mm3	float	regional and tissue volume	Volume of G-temp-sup-G-T-transv in the left hemisphere generated by parcellation of the white surface using Destrieux (a2009s) parcellation	31968
533	27510	aparc-a2009s_lh_volume_G-temp-sup-Lateral	mm3	float	regional and tissue volume	Volume of G-temp-sup-Lateral in the left hemisphere generated by parcellation of the white surface using Destrieux (a2009s) parcellation	31968
534	27511	aparc-a2009s_lh_volume_G-temp-sup-Plan-polar	mm3	float	regional and tissue volume	Volume of G-temp-sup-Plan-polar in the left hemisphere generated by parcellation of the white surface using Destrieux (a2009s) parcellation	31968
535	27512	aparc-a2009s_lh_volume_G-temp-sup-Plan-tempo	mm3	float	regional and tissue volume	Volume of G-temp-sup-Plan-tempo in the left hemisphere generated by parcellation of the white surface using Destrieux (a2009s) parcellation	31968
536	27513	aparc-a2009s_lh_volume_G-temporal-inf	mm3	float	regional and tissue volume	Volume of G-temporal-inf in the left hemisphere generated by parcellation of the white surface using Destrieux (a2009s) parcellation	31968
537	27514	aparc-a2009s_lh_volume_G-temporal-middle	mm3	float	regional and tissue volume	Volume of G-temporal-middle in the left hemisphere generated by parcellation of the white surface using Destrieux (a2009s) parcellation	31968
538	27515	aparc-a2009s_lh_volume_Lat-Fis-ant-Horizont	mm3	float	regional and tissue volume	Volume of Lat-Fis-ant-Horizont in the left hemisphere generated by parcellation of the white surface using Destrieux (a2009s) parcellation	31961
539	27516	aparc-a2009s_lh_volume_Lat-Fis-ant-Vertical	mm3	float	regional and tissue volume	Volume of Lat-Fis-ant-Vertical in the left hemisphere generated by parcellation of the white surface using Destrieux (a2009s) parcellation	31967
540	27517	aparc-a2009s_lh_volume_Lat-Fis-post	mm3	float	regional and tissue volume	Volume of Lat-Fis-post in the left hemisphere generated by parcellation of the white surface using Destrieux (a2009s) parcellation	31968
541	27518	aparc-a2009s_lh_volume_Pole-occipital	mm3	float	regional and tissue volume	Volume of Pole-occipital in the left hemisphere generated by parcellation of the white surface using Destrieux (a2009s) parcellation	31968
542	27519	aparc-a2009s_lh_volume_Pole-temporal	mm3	float	regional and tissue volume	Volume of Pole-temporal in the left hemisphere generated by parcellation of the white surface using Destrieux (a2009s) parcellation	31967
543	27520	aparc-a2009s_lh_volume_S-calcarine	mm3	float	regional and tissue volume	Volume of S-calcarine in the left hemisphere generated by parcellation of the white surface using Destrieux (a2009s) parcellation	31968
544	27521	aparc-a2009s_lh_volume_S-central	mm3	float	regional and tissue volume	Volume of S-central in the left hemisphere generated by parcellation of the white surface using Destrieux (a2009s) parcellation	31968
545	27522	aparc-a2009s_lh_volume_S-cingul-Marginalis	mm3	float	regional and tissue volume	Volume of S-cingul-Marginalis in the left hemisphere generated by parcellation of the white surface using Destrieux (a2009s) parcellation	31968
546	27523	aparc-a2009s_lh_volume_S-circular-insula-ant	mm3	float	regional and tissue volume	Volume of S-circular-insula-ant in the left hemisphere generated by parcellation of the white surface using Destrieux (a2009s) parcellation	31967
547	27524	aparc-a2009s_lh_volume_S-circular-insula-inf	mm3	float	regional and tissue volume	Volume of S-circular-insula-inf in the left hemisphere generated by parcellation of the white surface using Destrieux (a2009s) parcellation	31968
548	27525	aparc-a2009s_lh_volume_S-circular-insula-sup	mm3	float	regional and tissue volume	Volume of S-circular-insula-sup in the left hemisphere generated by parcellation of the white surface using Destrieux (a2009s) parcellation	31968
549	27526	aparc-a2009s_lh_volume_S-collat-transv-ant	mm3	float	regional and tissue volume	Volume of S-collat-transv-ant in the left hemisphere generated by parcellation of the white surface using Destrieux (a2009s) parcellation	31968
550	27527	aparc-a2009s_lh_volume_S-collat-transv-post	mm3	float	regional and tissue volume	Volume of S-collat-transv-post in the left hemisphere generated by parcellation of the white surface using Destrieux (a2009s) parcellation	31968
551	27528	aparc-a2009s_lh_volume_S-front-inf	mm3	float	regional and tissue volume	Volume of S-front-inf in the left hemisphere generated by parcellation of the white surface using Destrieux (a2009s) parcellation	31968
552	27529	aparc-a2009s_lh_volume_S-front-middle	mm3	float	regional and tissue volume	Volume of S-front-middle in the left hemisphere generated by parcellation of the white surface using Destrieux (a2009s) parcellation	31968
553	27530	aparc-a2009s_lh_volume_S-front-sup	mm3	float	regional and tissue volume	Volume of S-front-sup in the left hemisphere generated by parcellation of the white surface using Destrieux (a2009s) parcellation	31968
554	27531	aparc-a2009s_lh_volume_S-interm-prim-Jensen	mm3	float	regional and tissue volume	Volume of S-interm-prim-Jensen in the left hemisphere generated by parcellation of the white surface using Destrieux (a2009s) parcellation	31937
555	27532	aparc-a2009s_lh_volume_S-intrapariet+P-trans	mm3	float	regional and tissue volume	Volume of S-intrapariet+P-trans in the left hemisphere generated by parcellation of the white surface using Destrieux (a2009s) parcellation	31968
556	27533	aparc-a2009s_lh_volume_S-oc-middle+Lunatus	mm3	float	regional and tissue volume	Volume of S-oc-middle+Lunatus in the left hemisphere generated by parcellation of the white surface using Destrieux (a2009s) parcellation	31968
557	27534	aparc-a2009s_lh_volume_S-oc-sup+transversal	mm3	float	regional and tissue volume	Volume of S-oc-sup+transversal in the left hemisphere generated by parcellation of the white surface using Destrieux (a2009s) parcellation	31968
558	27535	aparc-a2009s_lh_volume_S-occipital-ant	mm3	float	regional and tissue volume	Volume of S-occipital-ant in the left hemisphere generated by parcellation of the white surface using Destrieux (a2009s) parcellation	31968
559	27536	aparc-a2009s_lh_volume_S-oc-temp-lat	mm3	float	regional and tissue volume	Volume of S-oc-temp-lat in the left hemisphere generated by parcellation of the white surface using Destrieux (a2009s) parcellation	31968
560	27537	aparc-a2009s_lh_volume_S-oc-temp-med+Lingual	mm3	float	regional and tissue volume	Volume of S-oc-temp-med+Lingual in the left hemisphere generated by parcellation of the white surface using Destrieux (a2009s) parcellation	31968
561	27538	aparc-a2009s_lh_volume_S-orbital-lateral	mm3	float	regional and tissue volume	Volume of S-orbital-lateral in the left hemisphere generated by parcellation of the white surface using Destrieux (a2009s) parcellation	31967
562	27539	aparc-a2009s_lh_volume_S-orbital-med-olfact	mm3	float	regional and tissue volume	Volume of S-orbital-med-olfact in the left hemisphere generated by parcellation of the white surface using Destrieux (a2009s) parcellation	31967
563	27540	aparc-a2009s_lh_volume_S-orbital-H-Shaped	mm3	float	regional and tissue volume	Volume of S-orbital-H-Shaped in the left hemisphere generated by parcellation of the white surface using Destrieux (a2009s) parcellation	31967
564	27541	aparc-a2009s_lh_volume_S-parieto-occipital	mm3	float	regional and tissue volume	Volume of S-parieto-occipital in the left hemisphere generated by parcellation of the white surface using Destrieux (a2009s) parcellation	31968
565	27542	aparc-a2009s_lh_volume_S-pericallosal	mm3	float	regional and tissue volume	Volume of S-pericallosal in the left hemisphere generated by parcellation of the white surface using Destrieux (a2009s) parcellation	31968
566	27543	aparc-a2009s_lh_volume_S-postcentral	mm3	float	regional and tissue volume	Volume of S-postcentral in the left hemisphere generated by parcellation of the white surface using Destrieux (a2009s) parcellation	31968
567	27544	aparc-a2009s_lh_volume_S-precentral-inf-part	mm3	float	regional and tissue volume	Volume of S-precentral-inf-part in the left hemisphere generated by parcellation of the white surface using Destrieux (a2009s) parcellation	31968
568	27545	aparc-a2009s_lh_volume_S-precentral-sup-part	mm3	float	regional and tissue volume	Volume of S-precentral-sup-part in the left hemisphere generated by parcellation of the white surface using Destrieux (a2009s) parcellation	31968
569	27546	aparc-a2009s_lh_volume_S-suborbital	mm3	float	regional and tissue volume	Volume of S-suborbital in the left hemisphere generated by parcellation of the white surface using Destrieux (a2009s) parcellation	31968
570	27547	aparc-a2009s_lh_volume_S-subparietal	mm3	float	regional and tissue volume	Volume of S-subparietal in the left hemisphere generated by parcellation of the white surface using Destrieux (a2009s) parcellation	31968
571	27548	aparc-a2009s_lh_volume_S-temporal-inf	mm3	float	regional and tissue volume	Volume of S-temporal-inf in the left hemisphere generated by parcellation of the white surface using Destrieux (a2009s) parcellation	31968
572	27549	aparc-a2009s_lh_volume_S-temporal-sup	mm3	float	regional and tissue volume	Volume of S-temporal-sup in the left hemisphere generated by parcellation of the white surface using Destrieux (a2009s) parcellation	31968
573	27550	aparc-a2009s_lh_volume_S-temporal-transverse	mm3	float	regional and tissue volume	Volume of S-temporal-transverse in the left hemisphere generated by parcellation of the white surface using Destrieux (a2009s) parcellation	31962
574	27699	aparc-a2009s_rh_volume_G+S-frontomargin	mm3	float	regional and tissue volume	Volume of G+S-frontomargin in the right hemisphere generated by parcellation of the white surface using Destrieux (a2009s) parcellation	31967
575	27700	aparc-a2009s_rh_volume_G+S-occipital-inf	mm3	float	regional and tissue volume	Volume of G+S-occipital-inf in the right hemisphere generated by parcellation of the white surface using Destrieux (a2009s) parcellation	31968
576	27701	aparc-a2009s_rh_volume_G+S-paracentral	mm3	float	regional and tissue volume	Volume of G+S-paracentral in the right hemisphere generated by parcellation of the white surface using Destrieux (a2009s) parcellation	31968
577	27702	aparc-a2009s_rh_volume_G+S-subcentral	mm3	float	regional and tissue volume	Volume of G+S-subcentral in the right hemisphere generated by parcellation of the white surface using Destrieux (a2009s) parcellation	31968
578	27703	aparc-a2009s_rh_volume_G+S-transv-frontopol	mm3	float	regional and tissue volume	Volume of G+S-transv-frontopol in the right hemisphere generated by parcellation of the white surface using Destrieux (a2009s) parcellation	31968
579	27704	aparc-a2009s_rh_volume_G+S-cingul-Ant	mm3	float	regional and tissue volume	Volume of G+S-cingul-Ant in the right hemisphere generated by parcellation of the white surface using Destrieux (a2009s) parcellation	31968
580	27705	aparc-a2009s_rh_volume_G+S-cingul-Mid-Ant	mm3	float	regional and tissue volume	Volume of G+S-cingul-Mid-Ant in the right hemisphere generated by parcellation of the white surface using Destrieux (a2009s) parcellation	31968
581	27706	aparc-a2009s_rh_volume_G+S-cingul-Mid-Post	mm3	float	regional and tissue volume	Volume of G+S-cingul-Mid-Post in the right hemisphere generated by parcellation of the white surface using Destrieux (a2009s) parcellation	31968
582	27707	aparc-a2009s_rh_volume_G-cingul-Post-dorsal	mm3	float	regional and tissue volume	Volume of G-cingul-Post-dorsal in the right hemisphere generated by parcellation of the white surface using Destrieux (a2009s) parcellation	31968
583	27708	aparc-a2009s_rh_volume_G-cingul-Post-ventral	mm3	float	regional and tissue volume	Volume of G-cingul-Post-ventral in the right hemisphere generated by parcellation of the white surface using Destrieux (a2009s) parcellation	31968
584	27709	aparc-a2009s_rh_volume_G-cuneus	mm3	float	regional and tissue volume	Volume of G-cuneus in the right hemisphere generated by parcellation of the white surface using Destrieux (a2009s) parcellation	31968
585	27710	aparc-a2009s_rh_volume_G-front-inf-Opercular	mm3	float	regional and tissue volume	Volume of G-front-inf-Opercular in the right hemisphere generated by parcellation of the white surface using Destrieux (a2009s) parcellation	31968
586	27711	aparc-a2009s_rh_volume_G-front-inf-Orbital	mm3	float	regional and tissue volume	Volume of G-front-inf-Orbital in the right hemisphere generated by parcellation of the white surface using Destrieux (a2009s) parcellation	31966
587	27712	aparc-a2009s_rh_volume_G-front-inf-Triangul	mm3	float	regional and tissue volume	Volume of G-front-inf-Triangul in the right hemisphere generated by parcellation of the white surface using Destrieux (a2009s) parcellation	31967
588	27713	aparc-a2009s_rh_volume_G-front-middle	mm3	float	regional and tissue volume	Volume of G-front-middle in the right hemisphere generated by parcellation of the white surface using Destrieux (a2009s) parcellation	31968
589	27714	aparc-a2009s_rh_volume_G-front-sup	mm3	float	regional and tissue volume	Volume of G-front-sup in the right hemisphere generated by parcellation of the white surface using Destrieux (a2009s) parcellation	31968
590	27715	aparc-a2009s_rh_volume_G-Ins-lg+S-cent-ins	mm3	float	regional and tissue volume	Volume of G-Ins-lg+S-cent-ins in the right hemisphere generated by parcellation of the white surface using Destrieux (a2009s) parcellation	31968
591	27716	aparc-a2009s_rh_volume_G-insular-short	mm3	float	regional and tissue volume	Volume of G-insular-short in the right hemisphere generated by parcellation of the white surface using Destrieux (a2009s) parcellation	31968
592	27717	aparc-a2009s_rh_volume_G-occipital-middle	mm3	float	regional and tissue volume	Volume of G-occipital-middle in the right hemisphere generated by parcellation of the white surface using Destrieux (a2009s) parcellation	31968
593	27718	aparc-a2009s_rh_volume_G-occipital-sup	mm3	float	regional and tissue volume	Volume of G-occipital-sup in the right hemisphere generated by parcellation of the white surface using Destrieux (a2009s) parcellation	31968
594	27719	aparc-a2009s_rh_volume_G-oc-temp-lat-fusifor	mm3	float	regional and tissue volume	Volume of G-oc-temp-lat-fusifor in the right hemisphere generated by parcellation of the white surface using Destrieux (a2009s) parcellation	31968
595	27720	aparc-a2009s_rh_volume_G-oc-temp-med-Lingual	mm3	float	regional and tissue volume	Volume of G-oc-temp-med-Lingual in the right hemisphere generated by parcellation of the white surface using Destrieux (a2009s) parcellation	31968
596	27721	aparc-a2009s_rh_volume_G-oc-temp-med-Parahip	mm3	float	regional and tissue volume	Volume of G-oc-temp-med-Parahip in the right hemisphere generated by parcellation of the white surface using Destrieux (a2009s) parcellation	31968
597	27722	aparc-a2009s_rh_volume_G-orbital	mm3	float	regional and tissue volume	Volume of G-orbital in the right hemisphere generated by parcellation of the white surface using Destrieux (a2009s) parcellation	31968
598	27723	aparc-a2009s_rh_volume_G-pariet-inf-Angular	mm3	float	regional and tissue volume	Volume of G-pariet-inf-Angular in the right hemisphere generated by parcellation of the white surface using Destrieux (a2009s) parcellation	31968
599	27724	aparc-a2009s_rh_volume_G-pariet-inf-Supramar	mm3	float	regional and tissue volume	Volume of G-pariet-inf-Supramar in the right hemisphere generated by parcellation of the white surface using Destrieux (a2009s) parcellation	31968
600	27725	aparc-a2009s_rh_volume_G-parietal-sup	mm3	float	regional and tissue volume	Volume of G-parietal-sup in the right hemisphere generated by parcellation of the white surface using Destrieux (a2009s) parcellation	31968
601	27726	aparc-a2009s_rh_volume_G-postcentral	mm3	float	regional and tissue volume	Volume of G-postcentral in the right hemisphere generated by parcellation of the white surface using Destrieux (a2009s) parcellation	31968
602	27727	aparc-a2009s_rh_volume_G-precentral	mm3	float	regional and tissue volume	Volume of G-precentral in the right hemisphere generated by parcellation of the white surface using Destrieux (a2009s) parcellation	31968
603	27728	aparc-a2009s_rh_volume_G-precuneus	mm3	float	regional and tissue volume	Volume of G-precuneus in the right hemisphere generated by parcellation of the white surface using Destrieux (a2009s) parcellation	31968
604	27729	aparc-a2009s_rh_volume_G-rectus	mm3	float	regional and tissue volume	Volume of G-rectus in the right hemisphere generated by parcellation of the white surface using Destrieux (a2009s) parcellation	31968
605	27730	aparc-a2009s_rh_volume_G-subcallosal	mm3	float	regional and tissue volume	Volume of G-subcallosal in the right hemisphere generated by parcellation of the white surface using Destrieux (a2009s) parcellation	31968
606	27731	aparc-a2009s_rh_volume_G-temp-sup-G-T-transv	mm3	float	regional and tissue volume	Volume of G-temp-sup-G-T-transv in the right hemisphere generated by parcellation of the white surface using Destrieux (a2009s) parcellation	31967
607	27732	aparc-a2009s_rh_volume_G-temp-sup-Lateral	mm3	float	regional and tissue volume	Volume of G-temp-sup-Lateral in the right hemisphere generated by parcellation of the white surface using Destrieux (a2009s) parcellation	31968
608	27733	aparc-a2009s_rh_volume_G-temp-sup-Plan-polar	mm3	float	regional and tissue volume	Volume of G-temp-sup-Plan-polar in the right hemisphere generated by parcellation of the white surface using Destrieux (a2009s) parcellation	31968
609	27734	aparc-a2009s_rh_volume_G-temp-sup-Plan-tempo	mm3	float	regional and tissue volume	Volume of G-temp-sup-Plan-tempo in the right hemisphere generated by parcellation of the white surface using Destrieux (a2009s) parcellation	31968
610	27735	aparc-a2009s_rh_volume_G-temporal-inf	mm3	float	regional and tissue volume	Volume of G-temporal-inf in the right hemisphere generated by parcellation of the white surface using Destrieux (a2009s) parcellation	31968
611	27736	aparc-a2009s_rh_volume_G-temporal-middle	mm3	float	regional and tissue volume	Volume of G-temporal-middle in the right hemisphere generated by parcellation of the white surface using Destrieux (a2009s) parcellation	31968
612	27737	aparc-a2009s_rh_volume_Lat-Fis-ant-Horizont	mm3	float	regional and tissue volume	Volume of Lat-Fis-ant-Horizont in the right hemisphere generated by parcellation of the white surface using Destrieux (a2009s) parcellation	31966
613	27738	aparc-a2009s_rh_volume_Lat-Fis-ant-Vertical	mm3	float	regional and tissue volume	Volume of Lat-Fis-ant-Vertical in the right hemisphere generated by parcellation of the white surface using Destrieux (a2009s) parcellation	31952
614	27739	aparc-a2009s_rh_volume_Lat-Fis-post	mm3	float	regional and tissue volume	Volume of Lat-Fis-post in the right hemisphere generated by parcellation of the white surface using Destrieux (a2009s) parcellation	31968
615	27740	aparc-a2009s_rh_volume_Pole-occipital	mm3	float	regional and tissue volume	Volume of Pole-occipital in the right hemisphere generated by parcellation of the white surface using Destrieux (a2009s) parcellation	31968
616	27741	aparc-a2009s_rh_volume_Pole-temporal	mm3	float	regional and tissue volume	Volume of Pole-temporal in the right hemisphere generated by parcellation of the white surface using Destrieux (a2009s) parcellation	31968
617	27742	aparc-a2009s_rh_volume_S-calcarine	mm3	float	regional and tissue volume	Volume of S-calcarine in the right hemisphere generated by parcellation of the white surface using Destrieux (a2009s) parcellation	31968
618	27743	aparc-a2009s_rh_volume_S-central	mm3	float	regional and tissue volume	Volume of S-central in the right hemisphere generated by parcellation of the white surface using Destrieux (a2009s) parcellation	31968
619	27744	aparc-a2009s_rh_volume_S-cingul-Marginalis	mm3	float	regional and tissue volume	Volume of S-cingul-Marginalis in the right hemisphere generated by parcellation of the white surface using Destrieux (a2009s) parcellation	31968
620	27745	aparc-a2009s_rh_volume_S-circular-insula-ant	mm3	float	regional and tissue volume	Volume of S-circular-insula-ant in the right hemisphere generated by parcellation of the white surface using Destrieux (a2009s) parcellation	31966
621	27746	aparc-a2009s_rh_volume_S-circular-insula-inf	mm3	float	regional and tissue volume	Volume of S-circular-insula-inf in the right hemisphere generated by parcellation of the white surface using Destrieux (a2009s) parcellation	31968
622	27747	aparc-a2009s_rh_volume_S-circular-insula-sup	mm3	float	regional and tissue volume	Volume of S-circular-insula-sup in the right hemisphere generated by parcellation of the white surface using Destrieux (a2009s) parcellation	31967
623	27748	aparc-a2009s_rh_volume_S-collat-transv-ant	mm3	float	regional and tissue volume	Volume of S-collat-transv-ant in the right hemisphere generated by parcellation of the white surface using Destrieux (a2009s) parcellation	31968
624	27749	aparc-a2009s_rh_volume_S-collat-transv-post	mm3	float	regional and tissue volume	Volume of S-collat-transv-post in the right hemisphere generated by parcellation of the white surface using Destrieux (a2009s) parcellation	31966
625	27750	aparc-a2009s_rh_volume_S-front-inf	mm3	float	regional and tissue volume	Volume of S-front-inf in the right hemisphere generated by parcellation of the white surface using Destrieux (a2009s) parcellation	31968
626	27751	aparc-a2009s_rh_volume_S-front-middle	mm3	float	regional and tissue volume	Volume of S-front-middle in the right hemisphere generated by parcellation of the white surface using Destrieux (a2009s) parcellation	31968
627	27752	aparc-a2009s_rh_volume_S-front-sup	mm3	float	regional and tissue volume	Volume of S-front-sup in the right hemisphere generated by parcellation of the white surface using Destrieux (a2009s) parcellation	31968
628	27753	aparc-a2009s_rh_volume_S-interm-prim-Jensen	mm3	float	regional and tissue volume	Volume of S-interm-prim-Jensen in the right hemisphere generated by parcellation of the white surface using Destrieux (a2009s) parcellation	31964
629	27754	aparc-a2009s_rh_volume_S-intrapariet+P-trans	mm3	float	regional and tissue volume	Volume of S-intrapariet+P-trans in the right hemisphere generated by parcellation of the white surface using Destrieux (a2009s) parcellation	31968
630	27755	aparc-a2009s_rh_volume_S-oc-middle+Lunatus	mm3	float	regional and tissue volume	Volume of S-oc-middle+Lunatus in the right hemisphere generated by parcellation of the white surface using Destrieux (a2009s) parcellation	31968
631	27756	aparc-a2009s_rh_volume_S-oc-sup+transversal	mm3	float	regional and tissue volume	Volume of S-oc-sup+transversal in the right hemisphere generated by parcellation of the white surface using Destrieux (a2009s) parcellation	31968
632	27757	aparc-a2009s_rh_volume_S-occipital-ant	mm3	float	regional and tissue volume	Volume of S-occipital-ant in the right hemisphere generated by parcellation of the white surface using Destrieux (a2009s) parcellation	31967
633	27758	aparc-a2009s_rh_volume_S-oc-temp-lat	mm3	float	regional and tissue volume	Volume of S-oc-temp-lat in the right hemisphere generated by parcellation of the white surface using Destrieux (a2009s) parcellation	31968
634	27759	aparc-a2009s_rh_volume_S-oc-temp-med+Lingual	mm3	float	regional and tissue volume	Volume of S-oc-temp-med+Lingual in the right hemisphere generated by parcellation of the white surface using Destrieux (a2009s) parcellation	31968
635	27760	aparc-a2009s_rh_volume_S-orbital-lateral	mm3	float	regional and tissue volume	Volume of S-orbital-lateral in the right hemisphere generated by parcellation of the white surface using Destrieux (a2009s) parcellation	31966
636	27761	aparc-a2009s_rh_volume_S-orbital-med-olfact	mm3	float	regional and tissue volume	Volume of S-orbital-med-olfact in the right hemisphere generated by parcellation of the white surface using Destrieux (a2009s) parcellation	31968
637	27762	aparc-a2009s_rh_volume_S-orbital-H-Shaped	mm3	float	regional and tissue volume	Volume of S-orbital-H-Shaped in the right hemisphere generated by parcellation of the white surface using Destrieux (a2009s) parcellation	31967
638	27763	aparc-a2009s_rh_volume_S-parieto-occipital	mm3	float	regional and tissue volume	Volume of S-parieto-occipital in the right hemisphere generated by parcellation of the white surface using Destrieux (a2009s) parcellation	31968
639	27764	aparc-a2009s_rh_volume_S-pericallosal	mm3	float	regional and tissue volume	Volume of S-pericallosal in the right hemisphere generated by parcellation of the white surface using Destrieux (a2009s) parcellation	31968
640	27765	aparc-a2009s_rh_volume_S-postcentral	mm3	float	regional and tissue volume	Volume of S-postcentral in the right hemisphere generated by parcellation of the white surface using Destrieux (a2009s) parcellation	31968
641	27766	aparc-a2009s_rh_volume_S-precentral-inf-part	mm3	float	regional and tissue volume	Volume of S-precentral-inf-part in the right hemisphere generated by parcellation of the white surface using Destrieux (a2009s) parcellation	31968
642	27767	aparc-a2009s_rh_volume_S-precentral-sup-part	mm3	float	regional and tissue volume	Volume of S-precentral-sup-part in the right hemisphere generated by parcellation of the white surface using Destrieux (a2009s) parcellation	31968
643	27768	aparc-a2009s_rh_volume_S-suborbital	mm3	float	regional and tissue volume	Volume of S-suborbital in the right hemisphere generated by parcellation of the white surface using Destrieux (a2009s) parcellation	31967
644	27769	aparc-a2009s_rh_volume_S-subparietal	mm3	float	regional and tissue volume	Volume of S-subparietal in the right hemisphere generated by parcellation of the white surface using Destrieux (a2009s) parcellation	31968
645	27770	aparc-a2009s_rh_volume_S-temporal-inf	mm3	float	regional and tissue volume	Volume of S-temporal-inf in the right hemisphere generated by parcellation of the white surface using Destrieux (a2009s) parcellation	31968
646	27771	aparc-a2009s_rh_volume_S-temporal-sup	mm3	float	regional and tissue volume	Volume of S-temporal-sup in the right hemisphere generated by parcellation of the white surface using Destrieux (a2009s) parcellation	31968
647	27772	aparc-a2009s_rh_volume_S-temporal-transverse	mm3	float	regional and tissue volume	Volume of S-temporal-transverse in the right hemisphere generated by parcellation of the white surface using Destrieux (a2009s) parcellation	31966
648	26721	aparc-Desikan_lh_area_TotalSurface	mm2	float	cortical area	Area of TotalSurface in the left hemisphere generated by parcellation of the white surface using Desikan-Killiany parcellation	31968
649	26722	aparc-Desikan_lh_area_bankssts	mm2	float	cortical area	Area of bankssts in the left hemisphere generated by parcellation of the white surface using Desikan-Killiany parcellation	31968
650	26723	aparc-Desikan_lh_area_caudalanteriorcingulate	mm2	float	cortical area	Area of caudalanteriorcingulate in the left hemisphere generated by parcellation of the white surface using Desikan-Killiany parcellation	31967
651	26724	aparc-Desikan_lh_area_caudalmiddlefrontal	mm2	float	cortical area	Area of caudalmiddlefrontal in the left hemisphere generated by parcellation of the white surface using Desikan-Killiany parcellation	31968
652	26725	aparc-Desikan_lh_area_cuneus	mm2	float	cortical area	Area of cuneus in the left hemisphere generated by parcellation of the white surface using Desikan-Killiany parcellation	31968
653	26726	aparc-Desikan_lh_area_entorhinal	mm2	float	cortical area	Area of entorhinal in the left hemisphere generated by parcellation of the white surface using Desikan-Killiany parcellation	31967
654	26727	aparc-Desikan_lh_area_fusiform	mm2	float	cortical area	Area of fusiform in the left hemisphere generated by parcellation of the white surface using Desikan-Killiany parcellation	31968
655	26728	aparc-Desikan_lh_area_inferiorparietal	mm2	float	cortical area	Area of inferiorparietal in the left hemisphere generated by parcellation of the white surface using Desikan-Killiany parcellation	31968
656	26729	aparc-Desikan_lh_area_inferiortemporal	mm2	float	cortical area	Area of inferiortemporal in the left hemisphere generated by parcellation of the white surface using Desikan-Killiany parcellation	31968
657	26730	aparc-Desikan_lh_area_isthmuscingulate	mm2	float	cortical area	Area of isthmuscingulate in the left hemisphere generated by parcellation of the white surface using Desikan-Killiany parcellation	31967
658	26731	aparc-Desikan_lh_area_lateraloccipital	mm2	float	cortical area	Area of lateraloccipital in the left hemisphere generated by parcellation of the white surface using Desikan-Killiany parcellation	31968
659	26732	aparc-Desikan_lh_area_lateralorbitofrontal	mm2	float	cortical area	Area of lateralorbitofrontal in the left hemisphere generated by parcellation of the white surface using Desikan-Killiany parcellation	31967
660	26733	aparc-Desikan_lh_area_lingual	mm2	float	cortical area	Area of lingual in the left hemisphere generated by parcellation of the white surface using Desikan-Killiany parcellation	31968
661	26734	aparc-Desikan_lh_area_medialorbitofrontal	mm2	float	cortical area	Area of medialorbitofrontal in the left hemisphere generated by parcellation of the white surface using Desikan-Killiany parcellation	31968
662	26735	aparc-Desikan_lh_area_middletemporal	mm2	float	cortical area	Area of middletemporal in the left hemisphere generated by parcellation of the white surface using Desikan-Killiany parcellation	31968
663	26736	aparc-Desikan_lh_area_parahippocampal	mm2	float	cortical area	Area of parahippocampal in the left hemisphere generated by parcellation of the white surface using Desikan-Killiany parcellation	31968
664	26737	aparc-Desikan_lh_area_paracentral	mm2	float	cortical area	Area of paracentral in the left hemisphere generated by parcellation of the white surface using Desikan-Killiany parcellation	31968
665	26738	aparc-Desikan_lh_area_parsopercularis	mm2	float	cortical area	Area of parsopercularis in the left hemisphere generated by parcellation of the white surface using Desikan-Killiany parcellation	31968
666	26739	aparc-Desikan_lh_area_parsorbitalis	mm2	float	cortical area	Area of parsorbitalis in the left hemisphere generated by parcellation of the white surface using Desikan-Killiany parcellation	31967
667	26740	aparc-Desikan_lh_area_parstriangularis	mm2	float	cortical area	Area of parstriangularis in the left hemisphere generated by parcellation of the white surface using Desikan-Killiany parcellation	31968
668	26741	aparc-Desikan_lh_area_pericalcarine	mm2	float	cortical area	Area of pericalcarine in the left hemisphere generated by parcellation of the white surface using Desikan-Killiany parcellation	31968
669	26742	aparc-Desikan_lh_area_postcentral	mm2	float	cortical area	Area of postcentral in the left hemisphere generated by parcellation of the white surface using Desikan-Killiany parcellation	31968
670	26743	aparc-Desikan_lh_area_posteriorcingulate	mm2	float	cortical area	Area of posteriorcingulate in the left hemisphere generated by parcellation of the white surface using Desikan-Killiany parcellation	31967
671	26744	aparc-Desikan_lh_area_precentral	mm2	float	cortical area	Area of precentral in the left hemisphere generated by parcellation of the white surface using Desikan-Killiany parcellation	31968
672	26745	aparc-Desikan_lh_area_precuneus	mm2	float	cortical area	Area of precuneus in the left hemisphere generated by parcellation of the white surface using Desikan-Killiany parcellation	31968
673	26746	aparc-Desikan_lh_area_rostralanteriorcingulate	mm2	float	cortical area	Area of rostralanteriorcingulate in the left hemisphere generated by parcellation of the white surface using Desikan-Killiany parcellation	31967
674	26747	aparc-Desikan_lh_area_rostralmiddlefrontal	mm2	float	cortical area	Area of rostralmiddlefrontal in the left hemisphere generated by parcellation of the white surface using Desikan-Killiany parcellation	31968
675	26748	aparc-Desikan_lh_area_superiorfrontal	mm2	float	cortical area	Area of superiorfrontal in the left hemisphere generated by parcellation of the white surface using Desikan-Killiany parcellation	31968
676	26749	aparc-Desikan_lh_area_superiorparietal	mm2	float	cortical area	Area of superiorparietal in the left hemisphere generated by parcellation of the white surface using Desikan-Killiany parcellation	31968
677	26750	aparc-Desikan_lh_area_superiortemporal	mm2	float	cortical area	Area of superiortemporal in the left hemisphere generated by parcellation of the white surface using Desikan-Killiany parcellation	31968
678	26751	aparc-Desikan_lh_area_supramarginal	mm2	float	cortical area	Area of supramarginal in the left hemisphere generated by parcellation of the white surface using Desikan-Killiany parcellation	31968
679	26752	aparc-Desikan_lh_area_frontalpole	mm2	float	cortical area	Area of frontalpole in the left hemisphere generated by parcellation of the white surface using Desikan-Killiany parcellation	31967
680	26753	aparc-Desikan_lh_area_transversetemporal	mm2	float	cortical area	Area of transversetemporal in the left hemisphere generated by parcellation of the white surface using Desikan-Killiany parcellation	31968
681	26754	aparc-Desikan_lh_area_insula	mm2	float	cortical area	Area of insula in the left hemisphere generated by parcellation of the white surface using Desikan-Killiany parcellation	31968
682	26822	aparc-Desikan_rh_area_TotalSurface	mm2	float	cortical area	Area of TotalSurface in the right hemisphere generated by parcellation of the white surface using Desikan-Killiany parcellation	31968
683	26823	aparc-Desikan_rh_area_bankssts	mm2	float	cortical area	Area of bankssts in the right hemisphere generated by parcellation of the white surface using Desikan-Killiany parcellation	31968
684	26824	aparc-Desikan_rh_area_caudalanteriorcingulate	mm2	float	cortical area	Area of caudalanteriorcingulate in the right hemisphere generated by parcellation of the white surface using Desikan-Killiany parcellation	31966
685	26825	aparc-Desikan_rh_area_caudalmiddlefrontal	mm2	float	cortical area	Area of caudalmiddlefrontal in the right hemisphere generated by parcellation of the white surface using Desikan-Killiany parcellation	31968
686	26826	aparc-Desikan_rh_area_cuneus	mm2	float	cortical area	Area of cuneus in the right hemisphere generated by parcellation of the white surface using Desikan-Killiany parcellation	31968
687	26827	aparc-Desikan_rh_area_entorhinal	mm2	float	cortical area	Area of entorhinal in the right hemisphere generated by parcellation of the white surface using Desikan-Killiany parcellation	31968
688	26828	aparc-Desikan_rh_area_fusiform	mm2	float	cortical area	Area of fusiform in the right hemisphere generated by parcellation of the white surface using Desikan-Killiany parcellation	31968
689	26829	aparc-Desikan_rh_area_inferiorparietal	mm2	float	cortical area	Area of inferiorparietal in the right hemisphere generated by parcellation of the white surface using Desikan-Killiany parcellation	31968
690	26830	aparc-Desikan_rh_area_inferiortemporal	mm2	float	cortical area	Area of inferiortemporal in the right hemisphere generated by parcellation of the white surface using Desikan-Killiany parcellation	31968
691	26831	aparc-Desikan_rh_area_isthmuscingulate	mm2	float	cortical area	Area of isthmuscingulate in the right hemisphere generated by parcellation of the white surface using Desikan-Killiany parcellation	31968
692	26832	aparc-Desikan_rh_area_lateraloccipital	mm2	float	cortical area	Area of lateraloccipital in the right hemisphere generated by parcellation of the white surface using Desikan-Killiany parcellation	31968
693	26833	aparc-Desikan_rh_area_lateralorbitofrontal	mm2	float	cortical area	Area of lateralorbitofrontal in the right hemisphere generated by parcellation of the white surface using Desikan-Killiany parcellation	31968
694	26834	aparc-Desikan_rh_area_lingual	mm2	float	cortical area	Area of lingual in the right hemisphere generated by parcellation of the white surface using Desikan-Killiany parcellation	31968
695	26835	aparc-Desikan_rh_area_medialorbitofrontal	mm2	float	cortical area	Area of medialorbitofrontal in the right hemisphere generated by parcellation of the white surface using Desikan-Killiany parcellation	31968
696	26836	aparc-Desikan_rh_area_middletemporal	mm2	float	cortical area	Area of middletemporal in the right hemisphere generated by parcellation of the white surface using Desikan-Killiany parcellation	31968
697	26837	aparc-Desikan_rh_area_parahippocampal	mm2	float	cortical area	Area of parahippocampal in the right hemisphere generated by parcellation of the white surface using Desikan-Killiany parcellation	31968
698	26838	aparc-Desikan_rh_area_paracentral	mm2	float	cortical area	Area of paracentral in the right hemisphere generated by parcellation of the white surface using Desikan-Killiany parcellation	31968
699	26839	aparc-Desikan_rh_area_parsopercularis	mm2	float	cortical area	Area of parsopercularis in the right hemisphere generated by parcellation of the white surface using Desikan-Killiany parcellation	31968
700	26840	aparc-Desikan_rh_area_parsorbitalis	mm2	float	cortical area	Area of parsorbitalis in the right hemisphere generated by parcellation of the white surface using Desikan-Killiany parcellation	31966
701	26841	aparc-Desikan_rh_area_parstriangularis	mm2	float	cortical area	Area of parstriangularis in the right hemisphere generated by parcellation of the white surface using Desikan-Killiany parcellation	31968
702	26842	aparc-Desikan_rh_area_pericalcarine	mm2	float	cortical area	Area of pericalcarine in the right hemisphere generated by parcellation of the white surface using Desikan-Killiany parcellation	31968
703	26843	aparc-Desikan_rh_area_postcentral	mm2	float	cortical area	Area of postcentral in the right hemisphere generated by parcellation of the white surface using Desikan-Killiany parcellation	31968
704	26844	aparc-Desikan_rh_area_posteriorcingulate	mm2	float	cortical area	Area of posteriorcingulate in the right hemisphere generated by parcellation of the white surface using Desikan-Killiany parcellation	31968
705	26845	aparc-Desikan_rh_area_precentral	mm2	float	cortical area	Area of precentral in the right hemisphere generated by parcellation of the white surface using Desikan-Killiany parcellation	31968
706	26846	aparc-Desikan_rh_area_precuneus	mm2	float	cortical area	Area of precuneus in the right hemisphere generated by parcellation of the white surface using Desikan-Killiany parcellation	31968
707	26847	aparc-Desikan_rh_area_rostralanteriorcingulate	mm2	float	cortical area	Area of rostralanteriorcingulate in the right hemisphere generated by parcellation of the white surface using Desikan-Killiany parcellation	31967
708	26848	aparc-Desikan_rh_area_rostralmiddlefrontal	mm2	float	cortical area	Area of rostralmiddlefrontal in the right hemisphere generated by parcellation of the white surface using Desikan-Killiany parcellation	31968
709	26849	aparc-Desikan_rh_area_superiorfrontal	mm2	float	cortical area	Area of superiorfrontal in the right hemisphere generated by parcellation of the white surface using Desikan-Killiany parcellation	31968
710	26850	aparc-Desikan_rh_area_superiorparietal	mm2	float	cortical area	Area of superiorparietal in the right hemisphere generated by parcellation of the white surface using Desikan-Killiany parcellation	31968
711	26851	aparc-Desikan_rh_area_superiortemporal	mm2	float	cortical area	Area of superiortemporal in the right hemisphere generated by parcellation of the white surface using Desikan-Killiany parcellation	31968
712	26852	aparc-Desikan_rh_area_supramarginal	mm2	float	cortical area	Area of supramarginal in the right hemisphere generated by parcellation of the white surface using Desikan-Killiany parcellation	31968
713	26853	aparc-Desikan_rh_area_frontalpole	mm2	float	cortical area	Area of frontalpole in the right hemisphere generated by parcellation of the white surface using Desikan-Killiany parcellation	31967
714	26854	aparc-Desikan_rh_area_transversetemporal	mm2	float	cortical area	Area of transversetemporal in the right hemisphere generated by parcellation of the white surface using Desikan-Killiany parcellation	31967
715	26855	aparc-Desikan_rh_area_insula	mm2	float	cortical area	Area of insula in the right hemisphere generated by parcellation of the white surface using Desikan-Killiany parcellation	31968
716	26923	aparc-pial_lh_area_TotalSurface	mm2	float	cortical area	Area of TotalSurface in the left hemisphere generated by parcellation of the pial surface using Desikan-Killiany parcellation	31968
717	26924	aparc-pial_lh_area_bankssts	mm2	float	cortical area	Area of bankssts in the left hemisphere generated by parcellation of the pial surface using Desikan-Killiany parcellation	31968
718	26925	aparc-pial_lh_area_caudalanteriorcingulate	mm2	float	cortical area	Area of caudalanteriorcingulate in the left hemisphere generated by parcellation of the pial surface using Desikan-Killiany parcellation	31967
719	26926	aparc-pial_lh_area_caudalmiddlefrontal	mm2	float	cortical area	Area of caudalmiddlefrontal in the left hemisphere generated by parcellation of the pial surface using Desikan-Killiany parcellation	31968
720	26927	aparc-pial_lh_area_cuneus	mm2	float	cortical area	Area of cuneus in the left hemisphere generated by parcellation of the pial surface using Desikan-Killiany parcellation	31968
721	26928	aparc-pial_lh_area_entorhinal	mm2	float	cortical area	Area of entorhinal in the left hemisphere generated by parcellation of the pial surface using Desikan-Killiany parcellation	31967
722	26929	aparc-pial_lh_area_fusiform	mm2	float	cortical area	Area of fusiform in the left hemisphere generated by parcellation of the pial surface using Desikan-Killiany parcellation	31968
723	26930	aparc-pial_lh_area_inferiorparietal	mm2	float	cortical area	Area of inferiorparietal in the left hemisphere generated by parcellation of the pial surface using Desikan-Killiany parcellation	31968
724	26931	aparc-pial_lh_area_inferiortemporal	mm2	float	cortical area	Area of inferiortemporal in the left hemisphere generated by parcellation of the pial surface using Desikan-Killiany parcellation	31968
725	26932	aparc-pial_lh_area_isthmuscingulate	mm2	float	cortical area	Area of isthmuscingulate in the left hemisphere generated by parcellation of the pial surface using Desikan-Killiany parcellation	31967
726	26933	aparc-pial_lh_area_lateraloccipital	mm2	float	cortical area	Area of lateraloccipital in the left hemisphere generated by parcellation of the pial surface using Desikan-Killiany parcellation	31968
727	26934	aparc-pial_lh_area_lateralorbitofrontal	mm2	float	cortical area	Area of lateralorbitofrontal in the left hemisphere generated by parcellation of the pial surface using Desikan-Killiany parcellation	31967
728	26935	aparc-pial_lh_area_lingual	mm2	float	cortical area	Area of lingual in the left hemisphere generated by parcellation of the pial surface using Desikan-Killiany parcellation	31968
729	26936	aparc-pial_lh_area_medialorbitofrontal	mm2	float	cortical area	Area of medialorbitofrontal in the left hemisphere generated by parcellation of the pial surface using Desikan-Killiany parcellation	31968
730	26937	aparc-pial_lh_area_middletemporal	mm2	float	cortical area	Area of middletemporal in the left hemisphere generated by parcellation of the pial surface using Desikan-Killiany parcellation	31968
731	26938	aparc-pial_lh_area_parahippocampal	mm2	float	cortical area	Area of parahippocampal in the left hemisphere generated by parcellation of the pial surface using Desikan-Killiany parcellation	31968
732	26939	aparc-pial_lh_area_paracentral	mm2	float	cortical area	Area of paracentral in the left hemisphere generated by parcellation of the pial surface using Desikan-Killiany parcellation	31968
733	26940	aparc-pial_lh_area_parsopercularis	mm2	float	cortical area	Area of parsopercularis in the left hemisphere generated by parcellation of the pial surface using Desikan-Killiany parcellation	31968
734	26941	aparc-pial_lh_area_parsorbitalis	mm2	float	cortical area	Area of parsorbitalis in the left hemisphere generated by parcellation of the pial surface using Desikan-Killiany parcellation	31967
735	26942	aparc-pial_lh_area_parstriangularis	mm2	float	cortical area	Area of parstriangularis in the left hemisphere generated by parcellation of the pial surface using Desikan-Killiany parcellation	31968
736	26943	aparc-pial_lh_area_pericalcarine	mm2	float	cortical area	Area of pericalcarine in the left hemisphere generated by parcellation of the pial surface using Desikan-Killiany parcellation	31968
737	26944	aparc-pial_lh_area_postcentral	mm2	float	cortical area	Area of postcentral in the left hemisphere generated by parcellation of the pial surface using Desikan-Killiany parcellation	31968
738	26945	aparc-pial_lh_area_posteriorcingulate	mm2	float	cortical area	Area of posteriorcingulate in the left hemisphere generated by parcellation of the pial surface using Desikan-Killiany parcellation	31967
739	26946	aparc-pial_lh_area_precentral	mm2	float	cortical area	Area of precentral in the left hemisphere generated by parcellation of the pial surface using Desikan-Killiany parcellation	31968
740	26947	aparc-pial_lh_area_precuneus	mm2	float	cortical area	Area of precuneus in the left hemisphere generated by parcellation of the pial surface using Desikan-Killiany parcellation	31968
741	26948	aparc-pial_lh_area_rostralanteriorcingulate	mm2	float	cortical area	Area of rostralanteriorcingulate in the left hemisphere generated by parcellation of the pial surface using Desikan-Killiany parcellation	31967
742	26949	aparc-pial_lh_area_rostralmiddlefrontal	mm2	float	cortical area	Area of rostralmiddlefrontal in the left hemisphere generated by parcellation of the pial surface using Desikan-Killiany parcellation	31968
743	26950	aparc-pial_lh_area_superiorfrontal	mm2	float	cortical area	Area of superiorfrontal in the left hemisphere generated by parcellation of the pial surface using Desikan-Killiany parcellation	31968
744	26951	aparc-pial_lh_area_superiorparietal	mm2	float	cortical area	Area of superiorparietal in the left hemisphere generated by parcellation of the pial surface using Desikan-Killiany parcellation	31968
745	26952	aparc-pial_lh_area_superiortemporal	mm2	float	cortical area	Area of superiortemporal in the left hemisphere generated by parcellation of the pial surface using Desikan-Killiany parcellation	31968
746	26953	aparc-pial_lh_area_supramarginal	mm2	float	cortical area	Area of supramarginal in the left hemisphere generated by parcellation of the pial surface using Desikan-Killiany parcellation	31968
747	26954	aparc-pial_lh_area_frontalpole	mm2	float	cortical area	Area of frontalpole in the left hemisphere generated by parcellation of the pial surface using Desikan-Killiany parcellation	31967
748	26955	aparc-pial_lh_area_transversetemporal	mm2	float	cortical area	Area of transversetemporal in the left hemisphere generated by parcellation of the pial surface using Desikan-Killiany parcellation	31968
749	26956	aparc-pial_rh_area_TotalSurface	mm2	float	cortical area	Area of TotalSurface in the right hemisphere generated by parcellation of the pial surface using Desikan-Killiany parcellation	31968
750	26957	aparc-pial_rh_area_bankssts	mm2	float	cortical area	Area of bankssts in the right hemisphere generated by parcellation of the pial surface using Desikan-Killiany parcellation	31968
751	26958	aparc-pial_rh_area_caudalanteriorcingulate	mm2	float	cortical area	Area of caudalanteriorcingulate in the right hemisphere generated by parcellation of the pial surface using Desikan-Killiany parcellation	31966
752	26959	aparc-pial_rh_area_caudalmiddlefrontal	mm2	float	cortical area	Area of caudalmiddlefrontal in the right hemisphere generated by parcellation of the pial surface using Desikan-Killiany parcellation	31968
753	26960	aparc-pial_rh_area_cuneus	mm2	float	cortical area	Area of cuneus in the right hemisphere generated by parcellation of the pial surface using Desikan-Killiany parcellation	31968
754	26961	aparc-pial_rh_area_entorhinal	mm2	float	cortical area	Area of entorhinal in the right hemisphere generated by parcellation of the pial surface using Desikan-Killiany parcellation	31968
755	26962	aparc-pial_rh_area_fusiform	mm2	float	cortical area	Area of fusiform in the right hemisphere generated by parcellation of the pial surface using Desikan-Killiany parcellation	31968
756	26963	aparc-pial_rh_area_inferiorparietal	mm2	float	cortical area	Area of inferiorparietal in the right hemisphere generated by parcellation of the pial surface using Desikan-Killiany parcellation	31968
757	26964	aparc-pial_rh_area_inferiortemporal	mm2	float	cortical area	Area of inferiortemporal in the right hemisphere generated by parcellation of the pial surface using Desikan-Killiany parcellation	31968
758	26965	aparc-pial_rh_area_isthmuscingulate	mm2	float	cortical area	Area of isthmuscingulate in the right hemisphere generated by parcellation of the pial surface using Desikan-Killiany parcellation	31968
759	26966	aparc-pial_rh_area_lateraloccipital	mm2	float	cortical area	Area of lateraloccipital in the right hemisphere generated by parcellation of the pial surface using Desikan-Killiany parcellation	31968
760	26967	aparc-pial_rh_area_lateralorbitofrontal	mm2	float	cortical area	Area of lateralorbitofrontal in the right hemisphere generated by parcellation of the pial surface using Desikan-Killiany parcellation	31968
761	26968	aparc-pial_rh_area_lingual	mm2	float	cortical area	Area of lingual in the right hemisphere generated by parcellation of the pial surface using Desikan-Killiany parcellation	31968
762	26969	aparc-pial_rh_area_medialorbitofrontal	mm2	float	cortical area	Area of medialorbitofrontal in the right hemisphere generated by parcellation of the pial surface using Desikan-Killiany parcellation	31968
763	26970	aparc-pial_rh_area_middletemporal	mm2	float	cortical area	Area of middletemporal in the right hemisphere generated by parcellation of the pial surface using Desikan-Killiany parcellation	31968
764	26971	aparc-pial_rh_area_parahippocampal	mm2	float	cortical area	Area of parahippocampal in the right hemisphere generated by parcellation of the pial surface using Desikan-Killiany parcellation	31968
765	26972	aparc-pial_rh_area_paracentral	mm2	float	cortical area	Area of paracentral in the right hemisphere generated by parcellation of the pial surface using Desikan-Killiany parcellation	31968
766	26973	aparc-pial_rh_area_parsopercularis	mm2	float	cortical area	Area of parsopercularis in the right hemisphere generated by parcellation of the pial surface using Desikan-Killiany parcellation	31968
767	26974	aparc-pial_rh_area_parsorbitalis	mm2	float	cortical area	Area of parsorbitalis in the right hemisphere generated by parcellation of the pial surface using Desikan-Killiany parcellation	31966
768	26975	aparc-pial_rh_area_parstriangularis	mm2	float	cortical area	Area of parstriangularis in the right hemisphere generated by parcellation of the pial surface using Desikan-Killiany parcellation	31968
769	26976	aparc-pial_rh_area_pericalcarine	mm2	float	cortical area	Area of pericalcarine in the right hemisphere generated by parcellation of the pial surface using Desikan-Killiany parcellation	31968
770	26977	aparc-pial_rh_area_postcentral	mm2	float	cortical area	Area of postcentral in the right hemisphere generated by parcellation of the pial surface using Desikan-Killiany parcellation	31968
771	26978	aparc-pial_rh_area_posteriorcingulate	mm2	float	cortical area	Area of posteriorcingulate in the right hemisphere generated by parcellation of the pial surface using Desikan-Killiany parcellation	31968
772	26979	aparc-pial_rh_area_precentral	mm2	float	cortical area	Area of precentral in the right hemisphere generated by parcellation of the pial surface using Desikan-Killiany parcellation	31968
773	26980	aparc-pial_rh_area_precuneus	mm2	float	cortical area	Area of precuneus in the right hemisphere generated by parcellation of the pial surface using Desikan-Killiany parcellation	31968
774	26981	aparc-pial_rh_area_rostralanteriorcingulate	mm2	float	cortical area	Area of rostralanteriorcingulate in the right hemisphere generated by parcellation of the pial surface using Desikan-Killiany parcellation	31967
775	26982	aparc-pial_rh_area_rostralmiddlefrontal	mm2	float	cortical area	Area of rostralmiddlefrontal in the right hemisphere generated by parcellation of the pial surface using Desikan-Killiany parcellation	31968
776	26983	aparc-pial_rh_area_superiorfrontal	mm2	float	cortical area	Area of superiorfrontal in the right hemisphere generated by parcellation of the pial surface using Desikan-Killiany parcellation	31968
777	26984	aparc-pial_rh_area_superiorparietal	mm2	float	cortical area	Area of superiorparietal in the right hemisphere generated by parcellation of the pial surface using Desikan-Killiany parcellation	31968
778	26985	aparc-pial_rh_area_superiortemporal	mm2	float	cortical area	Area of superiortemporal in the right hemisphere generated by parcellation of the pial surface using Desikan-Killiany parcellation	31968
779	26986	aparc-pial_rh_area_supramarginal	mm2	float	cortical area	Area of supramarginal in the right hemisphere generated by parcellation of the pial surface using Desikan-Killiany parcellation	31968
780	26987	aparc-pial_rh_area_frontalpole	mm2	float	cortical area	Area of frontalpole in the right hemisphere generated by parcellation of the pial surface using Desikan-Killiany parcellation	31967
781	26988	aparc-pial_rh_area_transversetemporal	mm2	float	cortical area	Area of transversetemporal in the right hemisphere generated by parcellation of the pial surface using Desikan-Killiany parcellation	31967
782	27059	BA-exvivo_lh_area_BA1	mm2	float	cortical area	Area of BA1 in the left hemisphere generated by parcellation of the white surface using BA_exvivo parcellation	31967
783	27060	BA-exvivo_lh_area_BA2	mm2	float	cortical area	Area of BA2 in the left hemisphere generated by parcellation of the white surface using BA_exvivo parcellation	31967
784	27061	BA-exvivo_lh_area_BA3a	mm2	float	cortical area	Area of BA3a in the left hemisphere generated by parcellation of the white surface using BA_exvivo parcellation	31967
785	27062	BA-exvivo_lh_area_BA3b	mm2	float	cortical area	Area of BA3b in the left hemisphere generated by parcellation of the white surface using BA_exvivo parcellation	31967
786	27063	BA-exvivo_lh_area_BA4a	mm2	float	cortical area	Area of BA4a in the left hemisphere generated by parcellation of the white surface using BA_exvivo parcellation	31967
787	27064	BA-exvivo_lh_area_BA4p	mm2	float	cortical area	Area of BA4p in the left hemisphere generated by parcellation of the white surface using BA_exvivo parcellation	31967
788	27065	BA-exvivo_lh_area_BA6	mm2	float	cortical area	Area of BA6 in the left hemisphere generated by parcellation of the white surface using BA_exvivo parcellation	31967
789	27066	BA-exvivo_lh_area_BA44	mm2	float	cortical area	Area of BA44 in the left hemisphere generated by parcellation of the white surface using BA_exvivo parcellation	31967
790	27067	BA-exvivo_lh_area_BA45	mm2	float	cortical area	Area of BA45 in the left hemisphere generated by parcellation of the white surface using BA_exvivo parcellation	31967
791	27068	BA-exvivo_lh_area_V1	mm2	float	cortical area	Area of V1 in the left hemisphere generated by parcellation of the white surface using BA_exvivo parcellation	31967
792	27069	BA-exvivo_lh_area_V2	mm2	float	cortical area	Area of V2 in the left hemisphere generated by parcellation of the white surface using BA_exvivo parcellation	31967
793	27070	BA-exvivo_lh_area_MT	mm2	float	cortical area	Area of MT in the left hemisphere generated by parcellation of the white surface using BA_exvivo parcellation	31967
794	27071	BA-exvivo_lh_area_perirhinal	mm2	float	cortical area	Area of perirhinal in the left hemisphere generated by parcellation of the white surface using BA_exvivo parcellation	31967
795	27072	BA-exvivo_lh_area_entorhinal	mm2	float	cortical area	Area of entorhinal in the left hemisphere generated by parcellation of the white surface using BA_exvivo parcellation	31967
796	27101	BA-exvivo_rh_area_BA1	mm2	float	cortical area	Area of BA1 in the right hemisphere generated by parcellation of the white surface using BA_exvivo parcellation	31967
797	27102	BA-exvivo_rh_area_BA2	mm2	float	cortical area	Area of BA2 in the right hemisphere generated by parcellation of the white surface using BA_exvivo parcellation	31967
798	27103	BA-exvivo_rh_area_BA3a	mm2	float	cortical area	Area of BA3a in the right hemisphere generated by parcellation of the white surface using BA_exvivo parcellation	31967
799	27104	BA-exvivo_rh_area_BA3b	mm2	float	cortical area	Area of BA3b in the right hemisphere generated by parcellation of the white surface using BA_exvivo parcellation	31967
800	27105	BA-exvivo_rh_area_BA4a	mm2	float	cortical area	Area of BA4a in the right hemisphere generated by parcellation of the white surface using BA_exvivo parcellation	31967
801	27106	BA-exvivo_rh_area_BA4p	mm2	float	cortical area	Area of BA4p in the right hemisphere generated by parcellation of the white surface using BA_exvivo parcellation	31967
802	27107	BA-exvivo_rh_area_BA6	mm2	float	cortical area	Area of BA6 in the right hemisphere generated by parcellation of the white surface using BA_exvivo parcellation	31967
803	27108	BA-exvivo_rh_area_BA44	mm2	float	cortical area	Area of BA44 in the right hemisphere generated by parcellation of the white surface using BA_exvivo parcellation	31967
804	27109	BA-exvivo_rh_area_BA45	mm2	float	cortical area	Area of BA45 in the right hemisphere generated by parcellation of the white surface using BA_exvivo parcellation	31967
805	27110	BA-exvivo_rh_area_V1	mm2	float	cortical area	Area of V1 in the right hemisphere generated by parcellation of the white surface using BA_exvivo parcellation	31967
806	27111	BA-exvivo_rh_area_V2	mm2	float	cortical area	Area of V2 in the right hemisphere generated by parcellation of the white surface using BA_exvivo parcellation	31967
807	27112	BA-exvivo_rh_area_MT	mm2	float	cortical area	Area of MT in the right hemisphere generated by parcellation of the white surface using BA_exvivo parcellation	31967
808	27113	BA-exvivo_rh_area_perirhinal	mm2	float	cortical area	Area of perirhinal in the right hemisphere generated by parcellation of the white surface using BA_exvivo parcellation	31967
809	27114	BA-exvivo_rh_area_entorhinal	mm2	float	cortical area	Area of entorhinal in the right hemisphere generated by parcellation of the white surface using BA_exvivo parcellation	31967
810	27143	aparc-DKTatlas_lh_area_caudalanteriorcingulate	mm2	float	cortical area	Area of caudalanteriorcingulate in the left hemisphere generated by parcellation of the white surface using DKT parcellation	31967
811	27144	aparc-DKTatlas_lh_area_caudalmiddlefrontal	mm2	float	cortical area	Area of caudalmiddlefrontal in the left hemisphere generated by parcellation of the white surface using DKT parcellation	31968
812	27145	aparc-DKTatlas_lh_area_cuneus	mm2	float	cortical area	Area of cuneus in the left hemisphere generated by parcellation of the white surface using DKT parcellation	31968
813	27146	aparc-DKTatlas_lh_area_entorhinal	mm2	float	cortical area	Area of entorhinal in the left hemisphere generated by parcellation of the white surface using DKT parcellation	31967
814	27147	aparc-DKTatlas_lh_area_fusiform	mm2	float	cortical area	Area of fusiform in the left hemisphere generated by parcellation of the white surface using DKT parcellation	31968
815	27148	aparc-DKTatlas_lh_area_inferiorparietal	mm2	float	cortical area	Area of inferiorparietal in the left hemisphere generated by parcellation of the white surface using DKT parcellation	31968
816	27149	aparc-DKTatlas_lh_area_inferiortemporal	mm2	float	cortical area	Area of inferiortemporal in the left hemisphere generated by parcellation of the white surface using DKT parcellation	31968
817	27150	aparc-DKTatlas_lh_area_isthmuscingulate	mm2	float	cortical area	Area of isthmuscingulate in the left hemisphere generated by parcellation of the white surface using DKT parcellation	31968
818	27151	aparc-DKTatlas_lh_area_lateraloccipital	mm2	float	cortical area	Area of lateraloccipital in the left hemisphere generated by parcellation of the white surface using DKT parcellation	31968
819	27152	aparc-DKTatlas_lh_area_lateralorbitofrontal	mm2	float	cortical area	Area of lateralorbitofrontal in the left hemisphere generated by parcellation of the white surface using DKT parcellation	31968
820	27153	aparc-DKTatlas_lh_area_lingual	mm2	float	cortical area	Area of lingual in the left hemisphere generated by parcellation of the white surface using DKT parcellation	31968
821	27154	aparc-DKTatlas_lh_area_medialorbitofrontal	mm2	float	cortical area	Area of medialorbitofrontal in the left hemisphere generated by parcellation of the white surface using DKT parcellation	31968
822	27155	aparc-DKTatlas_lh_area_middletemporal	mm2	float	cortical area	Area of middletemporal in the left hemisphere generated by parcellation of the white surface using DKT parcellation	31968
823	27156	aparc-DKTatlas_lh_area_parahippocampal	mm2	float	cortical area	Area of parahippocampal in the left hemisphere generated by parcellation of the white surface using DKT parcellation	31968
824	27157	aparc-DKTatlas_lh_area_paracentral	mm2	float	cortical area	Area of paracentral in the left hemisphere generated by parcellation of the white surface using DKT parcellation	31968
825	27158	aparc-DKTatlas_lh_area_parsopercularis	mm2	float	cortical area	Area of parsopercularis in the left hemisphere generated by parcellation of the white surface using DKT parcellation	31968
826	27159	aparc-DKTatlas_lh_area_parsorbitalis	mm2	float	cortical area	Area of parsorbitalis in the left hemisphere generated by parcellation of the white surface using DKT parcellation	31967
827	27160	aparc-DKTatlas_lh_area_parstriangularis	mm2	float	cortical area	Area of parstriangularis in the left hemisphere generated by parcellation of the white surface using DKT parcellation	31968
828	27161	aparc-DKTatlas_lh_area_pericalcarine	mm2	float	cortical area	Area of pericalcarine in the left hemisphere generated by parcellation of the white surface using DKT parcellation	31968
829	27162	aparc-DKTatlas_lh_area_postcentral	mm2	float	cortical area	Area of postcentral in the left hemisphere generated by parcellation of the white surface using DKT parcellation	31968
830	27163	aparc-DKTatlas_lh_area_posteriorcingulate	mm2	float	cortical area	Area of posteriorcingulate in the left hemisphere generated by parcellation of the white surface using DKT parcellation	31967
831	27164	aparc-DKTatlas_lh_area_precentral	mm2	float	cortical area	Area of precentral in the left hemisphere generated by parcellation of the white surface using DKT parcellation	31968
832	27165	aparc-DKTatlas_lh_area_precuneus	mm2	float	cortical area	Area of precuneus in the left hemisphere generated by parcellation of the white surface using DKT parcellation	31968
833	27166	aparc-DKTatlas_lh_area_rostralanteriorcingulate	mm2	float	cortical area	Area of rostralanteriorcingulate in the left hemisphere generated by parcellation of the white surface using DKT parcellation	31968
834	27167	aparc-DKTatlas_lh_area_rostralmiddlefrontal	mm2	float	cortical area	Area of rostralmiddlefrontal in the left hemisphere generated by parcellation of the white surface using DKT parcellation	31968
835	27168	aparc-DKTatlas_lh_area_superiorfrontal	mm2	float	cortical area	Area of superiorfrontal in the left hemisphere generated by parcellation of the white surface using DKT parcellation	31968
836	27169	aparc-DKTatlas_lh_area_superiorparietal	mm2	float	cortical area	Area of superiorparietal in the left hemisphere generated by parcellation of the white surface using DKT parcellation	31968
837	27170	aparc-DKTatlas_lh_area_superiortemporal	mm2	float	cortical area	Area of superiortemporal in the left hemisphere generated by parcellation of the white surface using DKT parcellation	31968
838	27171	aparc-DKTatlas_lh_area_supramarginal	mm2	float	cortical area	Area of supramarginal in the left hemisphere generated by parcellation of the white surface using DKT parcellation	31968
839	27172	aparc-DKTatlas_lh_area_transversetemporal	mm2	float	cortical area	Area of transversetemporal in the left hemisphere generated by parcellation of the white surface using DKT parcellation	31968
840	27173	aparc-DKTatlas_lh_area_insula	mm2	float	cortical area	Area of insula in the left hemisphere generated by parcellation of the white surface using DKT parcellation	31968
841	27236	aparc-DKTatlas_rh_area_caudalanteriorcingulate	mm2	float	cortical area	Area of caudalanteriorcingulate in the right hemisphere generated by parcellation of the white surface using DKT parcellation	31966
842	27237	aparc-DKTatlas_rh_area_caudalmiddlefrontal	mm2	float	cortical area	Area of caudalmiddlefrontal in the right hemisphere generated by parcellation of the white surface using DKT parcellation	31968
843	27238	aparc-DKTatlas_rh_area_cuneus	mm2	float	cortical area	Area of cuneus in the right hemisphere generated by parcellation of the white surface using DKT parcellation	31968
844	27239	aparc-DKTatlas_rh_area_entorhinal	mm2	float	cortical area	Area of entorhinal in the right hemisphere generated by parcellation of the white surface using DKT parcellation	31968
845	27240	aparc-DKTatlas_rh_area_fusiform	mm2	float	cortical area	Area of fusiform in the right hemisphere generated by parcellation of the white surface using DKT parcellation	31968
846	27241	aparc-DKTatlas_rh_area_inferiorparietal	mm2	float	cortical area	Area of inferiorparietal in the right hemisphere generated by parcellation of the white surface using DKT parcellation	31968
847	27242	aparc-DKTatlas_rh_area_inferiortemporal	mm2	float	cortical area	Area of inferiortemporal in the right hemisphere generated by parcellation of the white surface using DKT parcellation	31968
848	27243	aparc-DKTatlas_rh_area_isthmuscingulate	mm2	float	cortical area	Area of isthmuscingulate in the right hemisphere generated by parcellation of the white surface using DKT parcellation	31968
849	27244	aparc-DKTatlas_rh_area_lateraloccipital	mm2	float	cortical area	Area of lateraloccipital in the right hemisphere generated by parcellation of the white surface using DKT parcellation	31968
850	27245	aparc-DKTatlas_rh_area_lateralorbitofrontal	mm2	float	cortical area	Area of lateralorbitofrontal in the right hemisphere generated by parcellation of the white surface using DKT parcellation	31968
851	27246	aparc-DKTatlas_rh_area_lingual	mm2	float	cortical area	Area of lingual in the right hemisphere generated by parcellation of the white surface using DKT parcellation	31968
852	27247	aparc-DKTatlas_rh_area_medialorbitofrontal	mm2	float	cortical area	Area of medialorbitofrontal in the right hemisphere generated by parcellation of the white surface using DKT parcellation	31968
853	27248	aparc-DKTatlas_rh_area_middletemporal	mm2	float	cortical area	Area of middletemporal in the right hemisphere generated by parcellation of the white surface using DKT parcellation	31968
854	27249	aparc-DKTatlas_rh_area_parahippocampal	mm2	float	cortical area	Area of parahippocampal in the right hemisphere generated by parcellation of the white surface using DKT parcellation	31968
855	27250	aparc-DKTatlas_rh_area_paracentral	mm2	float	cortical area	Area of paracentral in the right hemisphere generated by parcellation of the white surface using DKT parcellation	31968
856	27251	aparc-DKTatlas_rh_area_parsopercularis	mm2	float	cortical area	Area of parsopercularis in the right hemisphere generated by parcellation of the white surface using DKT parcellation	31968
857	27252	aparc-DKTatlas_rh_area_parsorbitalis	mm2	float	cortical area	Area of parsorbitalis in the right hemisphere generated by parcellation of the white surface using DKT parcellation	31966
858	27253	aparc-DKTatlas_rh_area_parstriangularis	mm2	float	cortical area	Area of parstriangularis in the right hemisphere generated by parcellation of the white surface using DKT parcellation	31967
859	27254	aparc-DKTatlas_rh_area_pericalcarine	mm2	float	cortical area	Area of pericalcarine in the right hemisphere generated by parcellation of the white surface using DKT parcellation	31968
860	27255	aparc-DKTatlas_rh_area_postcentral	mm2	float	cortical area	Area of postcentral in the right hemisphere generated by parcellation of the white surface using DKT parcellation	31968
861	27256	aparc-DKTatlas_rh_area_posteriorcingulate	mm2	float	cortical area	Area of posteriorcingulate in the right hemisphere generated by parcellation of the white surface using DKT parcellation	31968
862	27257	aparc-DKTatlas_rh_area_precentral	mm2	float	cortical area	Area of precentral in the right hemisphere generated by parcellation of the white surface using DKT parcellation	31968
863	27258	aparc-DKTatlas_rh_area_precuneus	mm2	float	cortical area	Area of precuneus in the right hemisphere generated by parcellation of the white surface using DKT parcellation	31968
864	27259	aparc-DKTatlas_rh_area_rostralanteriorcingulate	mm2	float	cortical area	Area of rostralanteriorcingulate in the right hemisphere generated by parcellation of the white surface using DKT parcellation	31967
865	27260	aparc-DKTatlas_rh_area_rostralmiddlefrontal	mm2	float	cortical area	Area of rostralmiddlefrontal in the right hemisphere generated by parcellation of the white surface using DKT parcellation	31968
866	27261	aparc-DKTatlas_rh_area_superiorfrontal	mm2	float	cortical area	Area of superiorfrontal in the right hemisphere generated by parcellation of the white surface using DKT parcellation	31968
867	27262	aparc-DKTatlas_rh_area_superiorparietal	mm2	float	cortical area	Area of superiorparietal in the right hemisphere generated by parcellation of the white surface using DKT parcellation	31968
868	27263	aparc-DKTatlas_rh_area_superiortemporal	mm2	float	cortical area	Area of superiortemporal in the right hemisphere generated by parcellation of the white surface using DKT parcellation	31968
869	27264	aparc-DKTatlas_rh_area_supramarginal	mm2	float	cortical area	Area of supramarginal in the right hemisphere generated by parcellation of the white surface using DKT parcellation	31968
870	27265	aparc-DKTatlas_rh_area_transversetemporal	mm2	float	cortical area	Area of transversetemporal in the right hemisphere generated by parcellation of the white surface using DKT parcellation	31967
871	27266	aparc-DKTatlas_rh_area_insula	mm2	float	cortical area	Area of insula in the right hemisphere generated by parcellation of the white surface using DKT parcellation	31968
872	27329	aparc-a2009s_lh_area_G+S-frontomargin	mm2	float	cortical area	Area of G+S-frontomargin in the left hemisphere generated by parcellation of the white surface using Destrieux (a2009s) parcellation	31968
873	27330	aparc-a2009s_lh_area_G+S-occipital-inf	mm2	float	cortical area	Area of G+S-occipital-inf in the left hemisphere generated by parcellation of the white surface using Destrieux (a2009s) parcellation	31968
874	27331	aparc-a2009s_lh_area_G+S-paracentral	mm2	float	cortical area	Area of G+S-paracentral in the left hemisphere generated by parcellation of the white surface using Destrieux (a2009s) parcellation	31968
875	27332	aparc-a2009s_lh_area_G+S-subcentral	mm2	float	cortical area	Area of G+S-subcentral in the left hemisphere generated by parcellation of the white surface using Destrieux (a2009s) parcellation	31968
876	27333	aparc-a2009s_lh_area_G+S-transv-frontopol	mm2	float	cortical area	Area of G+S-transv-frontopol in the left hemisphere generated by parcellation of the white surface using Destrieux (a2009s) parcellation	31968
877	27334	aparc-a2009s_lh_area_G+S-cingul-Ant	mm2	float	cortical area	Area of G+S-cingul-Ant in the left hemisphere generated by parcellation of the white surface using Destrieux (a2009s) parcellation	31968
878	27335	aparc-a2009s_lh_area_G+S-cingul-Mid-Ant	mm2	float	cortical area	Area of G+S-cingul-Mid-Ant in the left hemisphere generated by parcellation of the white surface using Destrieux (a2009s) parcellation	31967
879	27336	aparc-a2009s_lh_area_G+S-cingul-Mid-Post	mm2	float	cortical area	Area of G+S-cingul-Mid-Post in the left hemisphere generated by parcellation of the white surface using Destrieux (a2009s) parcellation	31966
880	27337	aparc-a2009s_lh_area_G-cingul-Post-dorsal	mm2	float	cortical area	Area of G-cingul-Post-dorsal in the left hemisphere generated by parcellation of the white surface using Destrieux (a2009s) parcellation	31966
881	27338	aparc-a2009s_lh_area_G-cingul-Post-ventral	mm2	float	cortical area	Area of G-cingul-Post-ventral in the left hemisphere generated by parcellation of the white surface using Destrieux (a2009s) parcellation	31965
882	27339	aparc-a2009s_lh_area_G-cuneus	mm2	float	cortical area	Area of G-cuneus in the left hemisphere generated by parcellation of the white surface using Destrieux (a2009s) parcellation	31968
883	27340	aparc-a2009s_lh_area_G-front-inf-Opercular	mm2	float	cortical area	Area of G-front-inf-Opercular in the left hemisphere generated by parcellation of the white surface using Destrieux (a2009s) parcellation	31968
884	27341	aparc-a2009s_lh_area_G-front-inf-Orbital	mm2	float	cortical area	Area of G-front-inf-Orbital in the left hemisphere generated by parcellation of the white surface using Destrieux (a2009s) parcellation	31967
885	27342	aparc-a2009s_lh_area_G-front-inf-Triangul	mm2	float	cortical area	Area of G-front-inf-Triangul in the left hemisphere generated by parcellation of the white surface using Destrieux (a2009s) parcellation	31968
886	27343	aparc-a2009s_lh_area_G-front-middle	mm2	float	cortical area	Area of G-front-middle in the left hemisphere generated by parcellation of the white surface using Destrieux (a2009s) parcellation	31968
887	27344	aparc-a2009s_lh_area_G-front-sup	mm2	float	cortical area	Area of G-front-sup in the left hemisphere generated by parcellation of the white surface using Destrieux (a2009s) parcellation	31968
888	27345	aparc-a2009s_lh_area_G-Ins-lg+S-cent-ins	mm2	float	cortical area	Area of G-Ins-lg+S-cent-ins in the left hemisphere generated by parcellation of the white surface using Destrieux (a2009s) parcellation	31967
889	27346	aparc-a2009s_lh_area_G-insular-short	mm2	float	cortical area	Area of G-insular-short in the left hemisphere generated by parcellation of the white surface using Destrieux (a2009s) parcellation	31968
890	27347	aparc-a2009s_lh_area_G-occipital-middle	mm2	float	cortical area	Area of G-occipital-middle in the left hemisphere generated by parcellation of the white surface using Destrieux (a2009s) parcellation	31968
891	27348	aparc-a2009s_lh_area_G-occipital-sup	mm2	float	cortical area	Area of G-occipital-sup in the left hemisphere generated by parcellation of the white surface using Destrieux (a2009s) parcellation	31968
892	27349	aparc-a2009s_lh_area_G-oc-temp-lat-fusifor	mm2	float	cortical area	Area of G-oc-temp-lat-fusifor in the left hemisphere generated by parcellation of the white surface using Destrieux (a2009s) parcellation	31968
893	27350	aparc-a2009s_lh_area_G-oc-temp-med-Lingual	mm2	float	cortical area	Area of G-oc-temp-med-Lingual in the left hemisphere generated by parcellation of the white surface using Destrieux (a2009s) parcellation	31968
894	27351	aparc-a2009s_lh_area_G-oc-temp-med-Parahip	mm2	float	cortical area	Area of G-oc-temp-med-Parahip in the left hemisphere generated by parcellation of the white surface using Destrieux (a2009s) parcellation	31968
895	27352	aparc-a2009s_lh_area_G-orbital	mm2	float	cortical area	Area of G-orbital in the left hemisphere generated by parcellation of the white surface using Destrieux (a2009s) parcellation	31967
896	27353	aparc-a2009s_lh_area_G-pariet-inf-Angular	mm2	float	cortical area	Area of G-pariet-inf-Angular in the left hemisphere generated by parcellation of the white surface using Destrieux (a2009s) parcellation	31968
897	27354	aparc-a2009s_lh_area_G-pariet-inf-Supramar	mm2	float	cortical area	Area of G-pariet-inf-Supramar in the left hemisphere generated by parcellation of the white surface using Destrieux (a2009s) parcellation	31968
898	27355	aparc-a2009s_lh_area_G-parietal-sup	mm2	float	cortical area	Area of G-parietal-sup in the left hemisphere generated by parcellation of the white surface using Destrieux (a2009s) parcellation	31968
899	27356	aparc-a2009s_lh_area_G-postcentral	mm2	float	cortical area	Area of G-postcentral in the left hemisphere generated by parcellation of the white surface using Destrieux (a2009s) parcellation	31968
900	27357	aparc-a2009s_lh_area_G-precentral	mm2	float	cortical area	Area of G-precentral in the left hemisphere generated by parcellation of the white surface using Destrieux (a2009s) parcellation	31968
901	27358	aparc-a2009s_lh_area_G-precuneus	mm2	float	cortical area	Area of G-precuneus in the left hemisphere generated by parcellation of the white surface using Destrieux (a2009s) parcellation	31968
902	27359	aparc-a2009s_lh_area_G-rectus	mm2	float	cortical area	Area of G-rectus in the left hemisphere generated by parcellation of the white surface using Destrieux (a2009s) parcellation	31967
903	27360	aparc-a2009s_lh_area_G-subcallosal	mm2	float	cortical area	Area of G-subcallosal in the left hemisphere generated by parcellation of the white surface using Destrieux (a2009s) parcellation	31965
904	27361	aparc-a2009s_lh_area_G-temp-sup-G-T-transv	mm2	float	cortical area	Area of G-temp-sup-G-T-transv in the left hemisphere generated by parcellation of the white surface using Destrieux (a2009s) parcellation	31968
905	27362	aparc-a2009s_lh_area_G-temp-sup-Lateral	mm2	float	cortical area	Area of G-temp-sup-Lateral in the left hemisphere generated by parcellation of the white surface using Destrieux (a2009s) parcellation	31968
906	27363	aparc-a2009s_lh_area_G-temp-sup-Plan-polar	mm2	float	cortical area	Area of G-temp-sup-Plan-polar in the left hemisphere generated by parcellation of the white surface using Destrieux (a2009s) parcellation	31968
907	27364	aparc-a2009s_lh_area_G-temp-sup-Plan-tempo	mm2	float	cortical area	Area of G-temp-sup-Plan-tempo in the left hemisphere generated by parcellation of the white surface using Destrieux (a2009s) parcellation	31968
908	27365	aparc-a2009s_lh_area_G-temporal-inf	mm2	float	cortical area	Area of G-temporal-inf in the left hemisphere generated by parcellation of the white surface using Destrieux (a2009s) parcellation	31968
909	27366	aparc-a2009s_lh_area_G-temporal-middle	mm2	float	cortical area	Area of G-temporal-middle in the left hemisphere generated by parcellation of the white surface using Destrieux (a2009s) parcellation	31968
910	27367	aparc-a2009s_lh_area_Lat-Fis-ant-Horizont	mm2	float	cortical area	Area of Lat-Fis-ant-Horizont in the left hemisphere generated by parcellation of the white surface using Destrieux (a2009s) parcellation	31961
911	27368	aparc-a2009s_lh_area_Lat-Fis-ant-Vertical	mm2	float	cortical area	Area of Lat-Fis-ant-Vertical in the left hemisphere generated by parcellation of the white surface using Destrieux (a2009s) parcellation	31967
912	27369	aparc-a2009s_lh_area_Lat-Fis-post	mm2	float	cortical area	Area of Lat-Fis-post in the left hemisphere generated by parcellation of the white surface using Destrieux (a2009s) parcellation	31968
913	27370	aparc-a2009s_lh_area_Pole-occipital	mm2	float	cortical area	Area of Pole-occipital in the left hemisphere generated by parcellation of the white surface using Destrieux (a2009s) parcellation	31968
914	27371	aparc-a2009s_lh_area_Pole-temporal	mm2	float	cortical area	Area of Pole-temporal in the left hemisphere generated by parcellation of the white surface using Destrieux (a2009s) parcellation	31967
915	27372	aparc-a2009s_lh_area_S-calcarine	mm2	float	cortical area	Area of S-calcarine in the left hemisphere generated by parcellation of the white surface using Destrieux (a2009s) parcellation	31968
916	27373	aparc-a2009s_lh_area_S-central	mm2	float	cortical area	Area of S-central in the left hemisphere generated by parcellation of the white surface using Destrieux (a2009s) parcellation	31968
917	27374	aparc-a2009s_lh_area_S-cingul-Marginalis	mm2	float	cortical area	Area of S-cingul-Marginalis in the left hemisphere generated by parcellation of the white surface using Destrieux (a2009s) parcellation	31968
918	27375	aparc-a2009s_lh_area_S-circular-insula-ant	mm2	float	cortical area	Area of S-circular-insula-ant in the left hemisphere generated by parcellation of the white surface using Destrieux (a2009s) parcellation	31967
919	27376	aparc-a2009s_lh_area_S-circular-insula-inf	mm2	float	cortical area	Area of S-circular-insula-inf in the left hemisphere generated by parcellation of the white surface using Destrieux (a2009s) parcellation	31968
920	27377	aparc-a2009s_lh_area_S-circular-insula-sup	mm2	float	cortical area	Area of S-circular-insula-sup in the left hemisphere generated by parcellation of the white surface using Destrieux (a2009s) parcellation	31968
921	27378	aparc-a2009s_lh_area_S-collat-transv-ant	mm2	float	cortical area	Area of S-collat-transv-ant in the left hemisphere generated by parcellation of the white surface using Destrieux (a2009s) parcellation	31968
922	27379	aparc-a2009s_lh_area_S-collat-transv-post	mm2	float	cortical area	Area of S-collat-transv-post in the left hemisphere generated by parcellation of the white surface using Destrieux (a2009s) parcellation	31968
923	27380	aparc-a2009s_lh_area_S-front-inf	mm2	float	cortical area	Area of S-front-inf in the left hemisphere generated by parcellation of the white surface using Destrieux (a2009s) parcellation	31968
924	27381	aparc-a2009s_lh_area_S-front-middle	mm2	float	cortical area	Area of S-front-middle in the left hemisphere generated by parcellation of the white surface using Destrieux (a2009s) parcellation	31968
925	27382	aparc-a2009s_lh_area_S-front-sup	mm2	float	cortical area	Area of S-front-sup in the left hemisphere generated by parcellation of the white surface using Destrieux (a2009s) parcellation	31968
926	27383	aparc-a2009s_lh_area_S-interm-prim-Jensen	mm2	float	cortical area	Area of S-interm-prim-Jensen in the left hemisphere generated by parcellation of the white surface using Destrieux (a2009s) parcellation	31937
927	27384	aparc-a2009s_lh_area_S-intrapariet+P-trans	mm2	float	cortical area	Area of S-intrapariet+P-trans in the left hemisphere generated by parcellation of the white surface using Destrieux (a2009s) parcellation	31968
928	27385	aparc-a2009s_lh_area_S-oc-middle+Lunatus	mm2	float	cortical area	Area of S-oc-middle+Lunatus in the left hemisphere generated by parcellation of the white surface using Destrieux (a2009s) parcellation	31968
929	27386	aparc-a2009s_lh_area_S-oc-sup+transversal	mm2	float	cortical area	Area of S-oc-sup+transversal in the left hemisphere generated by parcellation of the white surface using Destrieux (a2009s) parcellation	31968
930	27387	aparc-a2009s_lh_area_S-occipital-ant	mm2	float	cortical area	Area of S-occipital-ant in the left hemisphere generated by parcellation of the white surface using Destrieux (a2009s) parcellation	31968
931	27388	aparc-a2009s_lh_area_S-oc-temp-lat	mm2	float	cortical area	Area of S-oc-temp-lat in the left hemisphere generated by parcellation of the white surface using Destrieux (a2009s) parcellation	31968
932	27389	aparc-a2009s_lh_area_S-oc-temp-med+Lingual	mm2	float	cortical area	Area of S-oc-temp-med+Lingual in the left hemisphere generated by parcellation of the white surface using Destrieux (a2009s) parcellation	31968
933	27390	aparc-a2009s_lh_area_S-orbital-lateral	mm2	float	cortical area	Area of S-orbital-lateral in the left hemisphere generated by parcellation of the white surface using Destrieux (a2009s) parcellation	31967
934	27391	aparc-a2009s_lh_area_S-orbital-med-olfact	mm2	float	cortical area	Area of S-orbital-med-olfact in the left hemisphere generated by parcellation of the white surface using Destrieux (a2009s) parcellation	31967
935	27392	aparc-a2009s_lh_area_S-orbital-H-Shaped	mm2	float	cortical area	Area of S-orbital-H-Shaped in the left hemisphere generated by parcellation of the white surface using Destrieux (a2009s) parcellation	31967
936	27393	aparc-a2009s_lh_area_S-parieto-occipital	mm2	float	cortical area	Area of S-parieto-occipital in the left hemisphere generated by parcellation of the white surface using Destrieux (a2009s) parcellation	31968
937	27394	aparc-a2009s_lh_area_S-pericallosal	mm2	float	cortical area	Area of S-pericallosal in the left hemisphere generated by parcellation of the white surface using Destrieux (a2009s) parcellation	31968
938	27395	aparc-a2009s_lh_area_S-postcentral	mm2	float	cortical area	Area of S-postcentral in the left hemisphere generated by parcellation of the white surface using Destrieux (a2009s) parcellation	31968
939	27396	aparc-a2009s_lh_area_S-precentral-inf-part	mm2	float	cortical area	Area of S-precentral-inf-part in the left hemisphere generated by parcellation of the white surface using Destrieux (a2009s) parcellation	31968
940	27397	aparc-a2009s_lh_area_S-precentral-sup-part	mm2	float	cortical area	Area of S-precentral-sup-part in the left hemisphere generated by parcellation of the white surface using Destrieux (a2009s) parcellation	31968
941	27398	aparc-a2009s_lh_area_S-suborbital	mm2	float	cortical area	Area of S-suborbital in the left hemisphere generated by parcellation of the white surface using Destrieux (a2009s) parcellation	31968
942	27399	aparc-a2009s_lh_area_S-subparietal	mm2	float	cortical area	Area of S-subparietal in the left hemisphere generated by parcellation of the white surface using Destrieux (a2009s) parcellation	31968
943	27400	aparc-a2009s_lh_area_S-temporal-inf	mm2	float	cortical area	Area of S-temporal-inf in the left hemisphere generated by parcellation of the white surface using Destrieux (a2009s) parcellation	31968
944	27401	aparc-a2009s_lh_area_S-temporal-sup	mm2	float	cortical area	Area of S-temporal-sup in the left hemisphere generated by parcellation of the white surface using Destrieux (a2009s) parcellation	31968
945	27402	aparc-a2009s_lh_area_S-temporal-transverse	mm2	float	cortical area	Area of S-temporal-transverse in the left hemisphere generated by parcellation of the white surface using Destrieux (a2009s) parcellation	31962
946	27551	aparc-a2009s_rh_area_G+S-frontomargin	mm2	float	cortical area	Area of G+S-frontomargin in the right hemisphere generated by parcellation of the white surface using Destrieux (a2009s) parcellation	31967
947	27552	aparc-a2009s_rh_area_G+S-occipital-inf	mm2	float	cortical area	Area of G+S-occipital-inf in the right hemisphere generated by parcellation of the white surface using Destrieux (a2009s) parcellation	31968
948	27553	aparc-a2009s_rh_area_G+S-paracentral	mm2	float	cortical area	Area of G+S-paracentral in the right hemisphere generated by parcellation of the white surface using Destrieux (a2009s) parcellation	31968
949	27554	aparc-a2009s_rh_area_G+S-subcentral	mm2	float	cortical area	Area of G+S-subcentral in the right hemisphere generated by parcellation of the white surface using Destrieux (a2009s) parcellation	31968
950	27555	aparc-a2009s_rh_area_G+S-transv-frontopol	mm2	float	cortical area	Area of G+S-transv-frontopol in the right hemisphere generated by parcellation of the white surface using Destrieux (a2009s) parcellation	31968
951	27556	aparc-a2009s_rh_area_G+S-cingul-Ant	mm2	float	cortical area	Area of G+S-cingul-Ant in the right hemisphere generated by parcellation of the white surface using Destrieux (a2009s) parcellation	31968
952	27557	aparc-a2009s_rh_area_G+S-cingul-Mid-Ant	mm2	float	cortical area	Area of G+S-cingul-Mid-Ant in the right hemisphere generated by parcellation of the white surface using Destrieux (a2009s) parcellation	31968
953	27558	aparc-a2009s_rh_area_G+S-cingul-Mid-Post	mm2	float	cortical area	Area of G+S-cingul-Mid-Post in the right hemisphere generated by parcellation of the white surface using Destrieux (a2009s) parcellation	31968
954	27559	aparc-a2009s_rh_area_G-cingul-Post-dorsal	mm2	float	cortical area	Area of G-cingul-Post-dorsal in the right hemisphere generated by parcellation of the white surface using Destrieux (a2009s) parcellation	31968
955	27560	aparc-a2009s_rh_area_G-cingul-Post-ventral	mm2	float	cortical area	Area of G-cingul-Post-ventral in the right hemisphere generated by parcellation of the white surface using Destrieux (a2009s) parcellation	31968
956	27561	aparc-a2009s_rh_area_G-cuneus	mm2	float	cortical area	Area of G-cuneus in the right hemisphere generated by parcellation of the white surface using Destrieux (a2009s) parcellation	31968
957	27562	aparc-a2009s_rh_area_G-front-inf-Opercular	mm2	float	cortical area	Area of G-front-inf-Opercular in the right hemisphere generated by parcellation of the white surface using Destrieux (a2009s) parcellation	31968
958	27563	aparc-a2009s_rh_area_G-front-inf-Orbital	mm2	float	cortical area	Area of G-front-inf-Orbital in the right hemisphere generated by parcellation of the white surface using Destrieux (a2009s) parcellation	31966
959	27564	aparc-a2009s_rh_area_G-front-inf-Triangul	mm2	float	cortical area	Area of G-front-inf-Triangul in the right hemisphere generated by parcellation of the white surface using Destrieux (a2009s) parcellation	31967
960	27565	aparc-a2009s_rh_area_G-front-middle	mm2	float	cortical area	Area of G-front-middle in the right hemisphere generated by parcellation of the white surface using Destrieux (a2009s) parcellation	31968
961	27566	aparc-a2009s_rh_area_G-front-sup	mm2	float	cortical area	Area of G-front-sup in the right hemisphere generated by parcellation of the white surface using Destrieux (a2009s) parcellation	31968
962	27567	aparc-a2009s_rh_area_G-Ins-lg+S-cent-ins	mm2	float	cortical area	Area of G-Ins-lg+S-cent-ins in the right hemisphere generated by parcellation of the white surface using Destrieux (a2009s) parcellation	31968
963	27568	aparc-a2009s_rh_area_G-insular-short	mm2	float	cortical area	Area of G-insular-short in the right hemisphere generated by parcellation of the white surface using Destrieux (a2009s) parcellation	31968
964	27569	aparc-a2009s_rh_area_G-occipital-middle	mm2	float	cortical area	Area of G-occipital-middle in the right hemisphere generated by parcellation of the white surface using Destrieux (a2009s) parcellation	31968
965	27570	aparc-a2009s_rh_area_G-occipital-sup	mm2	float	cortical area	Area of G-occipital-sup in the right hemisphere generated by parcellation of the white surface using Destrieux (a2009s) parcellation	31968
966	27571	aparc-a2009s_rh_area_G-oc-temp-lat-fusifor	mm2	float	cortical area	Area of G-oc-temp-lat-fusifor in the right hemisphere generated by parcellation of the white surface using Destrieux (a2009s) parcellation	31968
967	27572	aparc-a2009s_rh_area_G-oc-temp-med-Lingual	mm2	float	cortical area	Area of G-oc-temp-med-Lingual in the right hemisphere generated by parcellation of the white surface using Destrieux (a2009s) parcellation	31968
968	27573	aparc-a2009s_rh_area_G-oc-temp-med-Parahip	mm2	float	cortical area	Area of G-oc-temp-med-Parahip in the right hemisphere generated by parcellation of the white surface using Destrieux (a2009s) parcellation	31968
969	27574	aparc-a2009s_rh_area_G-orbital	mm2	float	cortical area	Area of G-orbital in the right hemisphere generated by parcellation of the white surface using Destrieux (a2009s) parcellation	31968
970	27575	aparc-a2009s_rh_area_G-pariet-inf-Angular	mm2	float	cortical area	Area of G-pariet-inf-Angular in the right hemisphere generated by parcellation of the white surface using Destrieux (a2009s) parcellation	31968
971	27576	aparc-a2009s_rh_area_G-pariet-inf-Supramar	mm2	float	cortical area	Area of G-pariet-inf-Supramar in the right hemisphere generated by parcellation of the white surface using Destrieux (a2009s) parcellation	31968
972	27577	aparc-a2009s_rh_area_G-parietal-sup	mm2	float	cortical area	Area of G-parietal-sup in the right hemisphere generated by parcellation of the white surface using Destrieux (a2009s) parcellation	31968
973	27578	aparc-a2009s_rh_area_G-postcentral	mm2	float	cortical area	Area of G-postcentral in the right hemisphere generated by parcellation of the white surface using Destrieux (a2009s) parcellation	31968
974	27579	aparc-a2009s_rh_area_G-precentral	mm2	float	cortical area	Area of G-precentral in the right hemisphere generated by parcellation of the white surface using Destrieux (a2009s) parcellation	31968
975	27580	aparc-a2009s_rh_area_G-precuneus	mm2	float	cortical area	Area of G-precuneus in the right hemisphere generated by parcellation of the white surface using Destrieux (a2009s) parcellation	31968
976	27581	aparc-a2009s_rh_area_G-rectus	mm2	float	cortical area	Area of G-rectus in the right hemisphere generated by parcellation of the white surface using Destrieux (a2009s) parcellation	31968
977	27582	aparc-a2009s_rh_area_G-subcallosal	mm2	float	cortical area	Area of G-subcallosal in the right hemisphere generated by parcellation of the white surface using Destrieux (a2009s) parcellation	31968
978	27583	aparc-a2009s_rh_area_G-temp-sup-G-T-transv	mm2	float	cortical area	Area of G-temp-sup-G-T-transv in the right hemisphere generated by parcellation of the white surface using Destrieux (a2009s) parcellation	31967
979	27584	aparc-a2009s_rh_area_G-temp-sup-Lateral	mm2	float	cortical area	Area of G-temp-sup-Lateral in the right hemisphere generated by parcellation of the white surface using Destrieux (a2009s) parcellation	31968
980	27585	aparc-a2009s_rh_area_G-temp-sup-Plan-polar	mm2	float	cortical area	Area of G-temp-sup-Plan-polar in the right hemisphere generated by parcellation of the white surface using Destrieux (a2009s) parcellation	31968
981	27586	aparc-a2009s_rh_area_G-temp-sup-Plan-tempo	mm2	float	cortical area	Area of G-temp-sup-Plan-tempo in the right hemisphere generated by parcellation of the white surface using Destrieux (a2009s) parcellation	31968
982	27587	aparc-a2009s_rh_area_G-temporal-inf	mm2	float	cortical area	Area of G-temporal-inf in the right hemisphere generated by parcellation of the white surface using Destrieux (a2009s) parcellation	31968
983	27588	aparc-a2009s_rh_area_G-temporal-middle	mm2	float	cortical area	Area of G-temporal-middle in the right hemisphere generated by parcellation of the white surface using Destrieux (a2009s) parcellation	31968
984	27589	aparc-a2009s_rh_area_Lat-Fis-ant-Horizont	mm2	float	cortical area	Area of Lat-Fis-ant-Horizont in the right hemisphere generated by parcellation of the white surface using Destrieux (a2009s) parcellation	31966
985	27590	aparc-a2009s_rh_area_Lat-Fis-ant-Vertical	mm2	float	cortical area	Area of Lat-Fis-ant-Vertical in the right hemisphere generated by parcellation of the white surface using Destrieux (a2009s) parcellation	31952
986	27591	aparc-a2009s_rh_area_Lat-Fis-post	mm2	float	cortical area	Area of Lat-Fis-post in the right hemisphere generated by parcellation of the white surface using Destrieux (a2009s) parcellation	31968
987	27592	aparc-a2009s_rh_area_Pole-occipital	mm2	float	cortical area	Area of Pole-occipital in the right hemisphere generated by parcellation of the white surface using Destrieux (a2009s) parcellation	31968
988	27593	aparc-a2009s_rh_area_Pole-temporal	mm2	float	cortical area	Area of Pole-temporal in the right hemisphere generated by parcellation of the white surface using Destrieux (a2009s) parcellation	31968
989	27594	aparc-a2009s_rh_area_S-calcarine	mm2	float	cortical area	Area of S-calcarine in the right hemisphere generated by parcellation of the white surface using Destrieux (a2009s) parcellation	31968
990	27595	aparc-a2009s_rh_area_S-central	mm2	float	cortical area	Area of S-central in the right hemisphere generated by parcellation of the white surface using Destrieux (a2009s) parcellation	31968
991	27596	aparc-a2009s_rh_area_S-cingul-Marginalis	mm2	float	cortical area	Area of S-cingul-Marginalis in the right hemisphere generated by parcellation of the white surface using Destrieux (a2009s) parcellation	31968
992	27597	aparc-a2009s_rh_area_S-circular-insula-ant	mm2	float	cortical area	Area of S-circular-insula-ant in the right hemisphere generated by parcellation of the white surface using Destrieux (a2009s) parcellation	31966
993	27598	aparc-a2009s_rh_area_S-circular-insula-inf	mm2	float	cortical area	Area of S-circular-insula-inf in the right hemisphere generated by parcellation of the white surface using Destrieux (a2009s) parcellation	31968
994	27599	aparc-a2009s_rh_area_S-circular-insula-sup	mm2	float	cortical area	Area of S-circular-insula-sup in the right hemisphere generated by parcellation of the white surface using Destrieux (a2009s) parcellation	31967
995	27600	aparc-a2009s_rh_area_S-collat-transv-ant	mm2	float	cortical area	Area of S-collat-transv-ant in the right hemisphere generated by parcellation of the white surface using Destrieux (a2009s) parcellation	31968
996	27601	aparc-a2009s_rh_area_S-collat-transv-post	mm2	float	cortical area	Area of S-collat-transv-post in the right hemisphere generated by parcellation of the white surface using Destrieux (a2009s) parcellation	31966
997	27602	aparc-a2009s_rh_area_S-front-inf	mm2	float	cortical area	Area of S-front-inf in the right hemisphere generated by parcellation of the white surface using Destrieux (a2009s) parcellation	31968
998	27603	aparc-a2009s_rh_area_S-front-middle	mm2	float	cortical area	Area of S-front-middle in the right hemisphere generated by parcellation of the white surface using Destrieux (a2009s) parcellation	31968
999	27604	aparc-a2009s_rh_area_S-front-sup	mm2	float	cortical area	Area of S-front-sup in the right hemisphere generated by parcellation of the white surface using Destrieux (a2009s) parcellation	31968
1000	27605	aparc-a2009s_rh_area_S-interm-prim-Jensen	mm2	float	cortical area	Area of S-interm-prim-Jensen in the right hemisphere generated by parcellation of the white surface using Destrieux (a2009s) parcellation	31964
1001	27606	aparc-a2009s_rh_area_S-intrapariet+P-trans	mm2	float	cortical area	Area of S-intrapariet+P-trans in the right hemisphere generated by parcellation of the white surface using Destrieux (a2009s) parcellation	31968
1002	27607	aparc-a2009s_rh_area_S-oc-middle+Lunatus	mm2	float	cortical area	Area of S-oc-middle+Lunatus in the right hemisphere generated by parcellation of the white surface using Destrieux (a2009s) parcellation	31968
1003	27608	aparc-a2009s_rh_area_S-oc-sup+transversal	mm2	float	cortical area	Area of S-oc-sup+transversal in the right hemisphere generated by parcellation of the white surface using Destrieux (a2009s) parcellation	31968
1004	27609	aparc-a2009s_rh_area_S-occipital-ant	mm2	float	cortical area	Area of S-occipital-ant in the right hemisphere generated by parcellation of the white surface using Destrieux (a2009s) parcellation	31967
1005	27610	aparc-a2009s_rh_area_S-oc-temp-lat	mm2	float	cortical area	Area of S-oc-temp-lat in the right hemisphere generated by parcellation of the white surface using Destrieux (a2009s) parcellation	31968
1006	27611	aparc-a2009s_rh_area_S-oc-temp-med+Lingual	mm2	float	cortical area	Area of S-oc-temp-med+Lingual in the right hemisphere generated by parcellation of the white surface using Destrieux (a2009s) parcellation	31968
1007	27612	aparc-a2009s_rh_area_S-orbital-lateral	mm2	float	cortical area	Area of S-orbital-lateral in the right hemisphere generated by parcellation of the white surface using Destrieux (a2009s) parcellation	31966
1008	27613	aparc-a2009s_rh_area_S-orbital-med-olfact	mm2	float	cortical area	Area of S-orbital-med-olfact in the right hemisphere generated by parcellation of the white surface using Destrieux (a2009s) parcellation	31968
1009	27614	aparc-a2009s_rh_area_S-orbital-H-Shaped	mm2	float	cortical area	Area of S-orbital-H-Shaped in the right hemisphere generated by parcellation of the white surface using Destrieux (a2009s) parcellation	31967
1010	27615	aparc-a2009s_rh_area_S-parieto-occipital	mm2	float	cortical area	Area of S-parieto-occipital in the right hemisphere generated by parcellation of the white surface using Destrieux (a2009s) parcellation	31968
1011	27616	aparc-a2009s_rh_area_S-pericallosal	mm2	float	cortical area	Area of S-pericallosal in the right hemisphere generated by parcellation of the white surface using Destrieux (a2009s) parcellation	31968
1012	27617	aparc-a2009s_rh_area_S-postcentral	mm2	float	cortical area	Area of S-postcentral in the right hemisphere generated by parcellation of the white surface using Destrieux (a2009s) parcellation	31968
1013	27618	aparc-a2009s_rh_area_S-precentral-inf-part	mm2	float	cortical area	Area of S-precentral-inf-part in the right hemisphere generated by parcellation of the white surface using Destrieux (a2009s) parcellation	31968
1014	27619	aparc-a2009s_rh_area_S-precentral-sup-part	mm2	float	cortical area	Area of S-precentral-sup-part in the right hemisphere generated by parcellation of the white surface using Destrieux (a2009s) parcellation	31968
1015	27620	aparc-a2009s_rh_area_S-suborbital	mm2	float	cortical area	Area of S-suborbital in the right hemisphere generated by parcellation of the white surface using Destrieux (a2009s) parcellation	31967
1016	27621	aparc-a2009s_rh_area_S-subparietal	mm2	float	cortical area	Area of S-subparietal in the right hemisphere generated by parcellation of the white surface using Destrieux (a2009s) parcellation	31968
1017	27622	aparc-a2009s_rh_area_S-temporal-inf	mm2	float	cortical area	Area of S-temporal-inf in the right hemisphere generated by parcellation of the white surface using Destrieux (a2009s) parcellation	31968
1018	27623	aparc-a2009s_rh_area_S-temporal-sup	mm2	float	cortical area	Area of S-temporal-sup in the right hemisphere generated by parcellation of the white surface using Destrieux (a2009s) parcellation	31968
1019	27624	aparc-a2009s_rh_area_S-temporal-transverse	mm2	float	cortical area	Area of S-temporal-transverse in the right hemisphere generated by parcellation of the white surface using Destrieux (a2009s) parcellation	31966
1020	26755	aparc-Desikan_lh_thickness_GlobalMeanThickness	mm	float	cortical thickness	Mean thickness of GlobalMeanMean thickness in the left hemisphere generated by parcellation of the white surface using Desikan-Killiany parcellation	31968
1021	26756	aparc-Desikan_lh_thickness_bankssts	mm	float	cortical thickness	Mean thickness of bankssts in the left hemisphere generated by parcellation of the white surface using Desikan-Killiany parcellation	31968
1022	26757	aparc-Desikan_lh_thickness_caudalanteriorcingulate	mm	float	cortical thickness	Mean thickness of caudalanteriorcingulate in the left hemisphere generated by parcellation of the white surface using Desikan-Killiany parcellation	31967
1023	26758	aparc-Desikan_lh_thickness_caudalmiddlefrontal	mm	float	cortical thickness	Mean thickness of caudalmiddlefrontal in the left hemisphere generated by parcellation of the white surface using Desikan-Killiany parcellation	31968
1024	26759	aparc-Desikan_lh_thickness_cuneus	mm	float	cortical thickness	Mean thickness of cuneus in the left hemisphere generated by parcellation of the white surface using Desikan-Killiany parcellation	31968
1025	26760	aparc-Desikan_lh_thickness_entorhinal	mm	float	cortical thickness	Mean thickness of entorhinal in the left hemisphere generated by parcellation of the white surface using Desikan-Killiany parcellation	31967
1026	26761	aparc-Desikan_lh_thickness_fusiform	mm	float	cortical thickness	Mean thickness of fusiform in the left hemisphere generated by parcellation of the white surface using Desikan-Killiany parcellation	31968
1027	26762	aparc-Desikan_lh_thickness_inferiorparietal	mm	float	cortical thickness	Mean thickness of inferiorparietal in the left hemisphere generated by parcellation of the white surface using Desikan-Killiany parcellation	31968
1028	26763	aparc-Desikan_lh_thickness_inferiortemporal	mm	float	cortical thickness	Mean thickness of inferiortemporal in the left hemisphere generated by parcellation of the white surface using Desikan-Killiany parcellation	31968
1029	26764	aparc-Desikan_lh_thickness_isthmuscingulate	mm	float	cortical thickness	Mean thickness of isthmuscingulate in the left hemisphere generated by parcellation of the white surface using Desikan-Killiany parcellation	31967
1030	26765	aparc-Desikan_lh_thickness_lateraloccipital	mm	float	cortical thickness	Mean thickness of lateraloccipital in the left hemisphere generated by parcellation of the white surface using Desikan-Killiany parcellation	31968
1031	26766	aparc-Desikan_lh_thickness_lateralorbitofrontal	mm	float	cortical thickness	Mean thickness of lateralorbitofrontal in the left hemisphere generated by parcellation of the white surface using Desikan-Killiany parcellation	31967
1032	26767	aparc-Desikan_lh_thickness_lingual	mm	float	cortical thickness	Mean thickness of lingual in the left hemisphere generated by parcellation of the white surface using Desikan-Killiany parcellation	31968
1033	26768	aparc-Desikan_lh_thickness_medialorbitofrontal	mm	float	cortical thickness	Mean thickness of medialorbitofrontal in the left hemisphere generated by parcellation of the white surface using Desikan-Killiany parcellation	31968
1034	26769	aparc-Desikan_lh_thickness_middletemporal	mm	float	cortical thickness	Mean thickness of middletemporal in the left hemisphere generated by parcellation of the white surface using Desikan-Killiany parcellation	31968
1035	26770	aparc-Desikan_lh_thickness_parahippocampal	mm	float	cortical thickness	Mean thickness of parahippocampal in the left hemisphere generated by parcellation of the white surface using Desikan-Killiany parcellation	31968
1036	26771	aparc-Desikan_lh_thickness_paracentral	mm	float	cortical thickness	Mean thickness of paracentral in the left hemisphere generated by parcellation of the white surface using Desikan-Killiany parcellation	31968
1037	26772	aparc-Desikan_lh_thickness_parsopercularis	mm	float	cortical thickness	Mean thickness of parsopercularis in the left hemisphere generated by parcellation of the white surface using Desikan-Killiany parcellation	31968
1038	26773	aparc-Desikan_lh_thickness_parsorbitalis	mm	float	cortical thickness	Mean thickness of parsorbitalis in the left hemisphere generated by parcellation of the white surface using Desikan-Killiany parcellation	31967
1039	26774	aparc-Desikan_lh_thickness_parstriangularis	mm	float	cortical thickness	Mean thickness of parstriangularis in the left hemisphere generated by parcellation of the white surface using Desikan-Killiany parcellation	31968
1040	26775	aparc-Desikan_lh_thickness_pericalcarine	mm	float	cortical thickness	Mean thickness of pericalcarine in the left hemisphere generated by parcellation of the white surface using Desikan-Killiany parcellation	31968
1041	26776	aparc-Desikan_lh_thickness_postcentral	mm	float	cortical thickness	Mean thickness of postcentral in the left hemisphere generated by parcellation of the white surface using Desikan-Killiany parcellation	31968
1042	26777	aparc-Desikan_lh_thickness_posteriorcingulate	mm	float	cortical thickness	Mean thickness of posteriorcingulate in the left hemisphere generated by parcellation of the white surface using Desikan-Killiany parcellation	31967
1043	26778	aparc-Desikan_lh_thickness_precentral	mm	float	cortical thickness	Mean thickness of precentral in the left hemisphere generated by parcellation of the white surface using Desikan-Killiany parcellation	31968
1044	26779	aparc-Desikan_lh_thickness_precuneus	mm	float	cortical thickness	Mean thickness of precuneus in the left hemisphere generated by parcellation of the white surface using Desikan-Killiany parcellation	31968
1045	26780	aparc-Desikan_lh_thickness_rostralanteriorcingulate	mm	float	cortical thickness	Mean thickness of rostralanteriorcingulate in the left hemisphere generated by parcellation of the white surface using Desikan-Killiany parcellation	31967
1046	26781	aparc-Desikan_lh_thickness_rostralmiddlefrontal	mm	float	cortical thickness	Mean thickness of rostralmiddlefrontal in the left hemisphere generated by parcellation of the white surface using Desikan-Killiany parcellation	31968
1047	26782	aparc-Desikan_lh_thickness_superiorfrontal	mm	float	cortical thickness	Mean thickness of superiorfrontal in the left hemisphere generated by parcellation of the white surface using Desikan-Killiany parcellation	31968
1048	26783	aparc-Desikan_lh_thickness_superiorparietal	mm	float	cortical thickness	Mean thickness of superiorparietal in the left hemisphere generated by parcellation of the white surface using Desikan-Killiany parcellation	31968
1049	26784	aparc-Desikan_lh_thickness_superiortemporal	mm	float	cortical thickness	Mean thickness of superiortemporal in the left hemisphere generated by parcellation of the white surface using Desikan-Killiany parcellation	31968
1050	26785	aparc-Desikan_lh_thickness_supramarginal	mm	float	cortical thickness	Mean thickness of supramarginal in the left hemisphere generated by parcellation of the white surface using Desikan-Killiany parcellation	31968
1051	26786	aparc-Desikan_lh_thickness_frontalpole	mm	float	cortical thickness	Mean thickness of frontalpole in the left hemisphere generated by parcellation of the white surface using Desikan-Killiany parcellation	31967
1052	26787	aparc-Desikan_lh_thickness_transversetemporal	mm	float	cortical thickness	Mean thickness of transversetemporal in the left hemisphere generated by parcellation of the white surface using Desikan-Killiany parcellation	31968
1053	26788	aparc-Desikan_lh_thickness_insula	mm	float	cortical thickness	Mean thickness of insula in the left hemisphere generated by parcellation of the white surface using Desikan-Killiany parcellation	31968
1054	26856	aparc-Desikan_rh_thickness_GlobalMeanThickness	mm	float	cortical thickness	Mean thickness of GlobalMeanMean thickness in the right hemisphere generated by parcellation of the white surface using Desikan-Killiany parcellation	31968
1055	26857	aparc-Desikan_rh_thickness_bankssts	mm	float	cortical thickness	Mean thickness of bankssts in the right hemisphere generated by parcellation of the white surface using Desikan-Killiany parcellation	31968
1056	26858	aparc-Desikan_rh_thickness_caudalanteriorcingulate	mm	float	cortical thickness	Mean thickness of caudalanteriorcingulate in the right hemisphere generated by parcellation of the white surface using Desikan-Killiany parcellation	31966
1057	26859	aparc-Desikan_rh_thickness_caudalmiddlefrontal	mm	float	cortical thickness	Mean thickness of caudalmiddlefrontal in the right hemisphere generated by parcellation of the white surface using Desikan-Killiany parcellation	31968
1058	26860	aparc-Desikan_rh_thickness_cuneus	mm	float	cortical thickness	Mean thickness of cuneus in the right hemisphere generated by parcellation of the white surface using Desikan-Killiany parcellation	31968
1059	26861	aparc-Desikan_rh_thickness_entorhinal	mm	float	cortical thickness	Mean thickness of entorhinal in the right hemisphere generated by parcellation of the white surface using Desikan-Killiany parcellation	31968
1060	26862	aparc-Desikan_rh_thickness_fusiform	mm	float	cortical thickness	Mean thickness of fusiform in the right hemisphere generated by parcellation of the white surface using Desikan-Killiany parcellation	31968
1061	26863	aparc-Desikan_rh_thickness_inferiorparietal	mm	float	cortical thickness	Mean thickness of inferiorparietal in the right hemisphere generated by parcellation of the white surface using Desikan-Killiany parcellation	31968
1062	26864	aparc-Desikan_rh_thickness_inferiortemporal	mm	float	cortical thickness	Mean thickness of inferiortemporal in the right hemisphere generated by parcellation of the white surface using Desikan-Killiany parcellation	31968
1063	26865	aparc-Desikan_rh_thickness_isthmuscingulate	mm	float	cortical thickness	Mean thickness of isthmuscingulate in the right hemisphere generated by parcellation of the white surface using Desikan-Killiany parcellation	31968
1064	26866	aparc-Desikan_rh_thickness_lateraloccipital	mm	float	cortical thickness	Mean thickness of lateraloccipital in the right hemisphere generated by parcellation of the white surface using Desikan-Killiany parcellation	31968
1065	26867	aparc-Desikan_rh_thickness_lateralorbitofrontal	mm	float	cortical thickness	Mean thickness of lateralorbitofrontal in the right hemisphere generated by parcellation of the white surface using Desikan-Killiany parcellation	31968
1066	26868	aparc-Desikan_rh_thickness_lingual	mm	float	cortical thickness	Mean thickness of lingual in the right hemisphere generated by parcellation of the white surface using Desikan-Killiany parcellation	31968
1067	26869	aparc-Desikan_rh_thickness_medialorbitofrontal	mm	float	cortical thickness	Mean thickness of medialorbitofrontal in the right hemisphere generated by parcellation of the white surface using Desikan-Killiany parcellation	31968
1068	26870	aparc-Desikan_rh_thickness_middletemporal	mm	float	cortical thickness	Mean thickness of middletemporal in the right hemisphere generated by parcellation of the white surface using Desikan-Killiany parcellation	31968
1069	26871	aparc-Desikan_rh_thickness_parahippocampal	mm	float	cortical thickness	Mean thickness of parahippocampal in the right hemisphere generated by parcellation of the white surface using Desikan-Killiany parcellation	31968
1070	26872	aparc-Desikan_rh_thickness_paracentral	mm	float	cortical thickness	Mean thickness of paracentral in the right hemisphere generated by parcellation of the white surface using Desikan-Killiany parcellation	31968
1071	26873	aparc-Desikan_rh_thickness_parsopercularis	mm	float	cortical thickness	Mean thickness of parsopercularis in the right hemisphere generated by parcellation of the white surface using Desikan-Killiany parcellation	31968
1072	26874	aparc-Desikan_rh_thickness_parsorbitalis	mm	float	cortical thickness	Mean thickness of parsorbitalis in the right hemisphere generated by parcellation of the white surface using Desikan-Killiany parcellation	31966
1073	26875	aparc-Desikan_rh_thickness_parstriangularis	mm	float	cortical thickness	Mean thickness of parstriangularis in the right hemisphere generated by parcellation of the white surface using Desikan-Killiany parcellation	31968
1074	26876	aparc-Desikan_rh_thickness_pericalcarine	mm	float	cortical thickness	Mean thickness of pericalcarine in the right hemisphere generated by parcellation of the white surface using Desikan-Killiany parcellation	31968
1075	26877	aparc-Desikan_rh_thickness_postcentral	mm	float	cortical thickness	Mean thickness of postcentral in the right hemisphere generated by parcellation of the white surface using Desikan-Killiany parcellation	31968
1076	26878	aparc-Desikan_rh_thickness_posteriorcingulate	mm	float	cortical thickness	Mean thickness of posteriorcingulate in the right hemisphere generated by parcellation of the white surface using Desikan-Killiany parcellation	31968
1077	26879	aparc-Desikan_rh_thickness_precentral	mm	float	cortical thickness	Mean thickness of precentral in the right hemisphere generated by parcellation of the white surface using Desikan-Killiany parcellation	31968
1078	26880	aparc-Desikan_rh_thickness_precuneus	mm	float	cortical thickness	Mean thickness of precuneus in the right hemisphere generated by parcellation of the white surface using Desikan-Killiany parcellation	31968
1079	26881	aparc-Desikan_rh_thickness_rostralanteriorcingulate	mm	float	cortical thickness	Mean thickness of rostralanteriorcingulate in the right hemisphere generated by parcellation of the white surface using Desikan-Killiany parcellation	31967
1080	26882	aparc-Desikan_rh_thickness_rostralmiddlefrontal	mm	float	cortical thickness	Mean thickness of rostralmiddlefrontal in the right hemisphere generated by parcellation of the white surface using Desikan-Killiany parcellation	31968
1081	26883	aparc-Desikan_rh_thickness_superiorfrontal	mm	float	cortical thickness	Mean thickness of superiorfrontal in the right hemisphere generated by parcellation of the white surface using Desikan-Killiany parcellation	31968
1082	26884	aparc-Desikan_rh_thickness_superiorparietal	mm	float	cortical thickness	Mean thickness of superiorparietal in the right hemisphere generated by parcellation of the white surface using Desikan-Killiany parcellation	31968
1083	26885	aparc-Desikan_rh_thickness_superiortemporal	mm	float	cortical thickness	Mean thickness of superiortemporal in the right hemisphere generated by parcellation of the white surface using Desikan-Killiany parcellation	31968
1084	26886	aparc-Desikan_rh_thickness_supramarginal	mm	float	cortical thickness	Mean thickness of supramarginal in the right hemisphere generated by parcellation of the white surface using Desikan-Killiany parcellation	31968
1085	26887	aparc-Desikan_rh_thickness_frontalpole	mm	float	cortical thickness	Mean thickness of frontalpole in the right hemisphere generated by parcellation of the white surface using Desikan-Killiany parcellation	31967
1086	26888	aparc-Desikan_rh_thickness_transversetemporal	mm	float	cortical thickness	Mean thickness of transversetemporal in the right hemisphere generated by parcellation of the white surface using Desikan-Killiany parcellation	31967
1087	26889	aparc-Desikan_rh_thickness_insula	mm	float	cortical thickness	Mean thickness of insula in the right hemisphere generated by parcellation of the white surface using Desikan-Killiany parcellation	31968
1088	27073	BA-exvivo_lh_thickness_BA1	mm	float	cortical thickness	Mean thickness of BA1 in the left hemisphere generated by parcellation of the white surface using BA_exvivo parcellation	31967
1089	27074	BA-exvivo_lh_thickness_BA2	mm	float	cortical thickness	Mean thickness of BA2 in the left hemisphere generated by parcellation of the white surface using BA_exvivo parcellation	31967
1090	27075	BA-exvivo_lh_thickness_BA3a	mm	float	cortical thickness	Mean thickness of BA3a in the left hemisphere generated by parcellation of the white surface using BA_exvivo parcellation	31967
1091	27076	BA-exvivo_lh_thickness_BA3b	mm	float	cortical thickness	Mean thickness of BA3b in the left hemisphere generated by parcellation of the white surface using BA_exvivo parcellation	31967
1092	27077	BA-exvivo_lh_thickness_BA4a	mm	float	cortical thickness	Mean thickness of BA4a in the left hemisphere generated by parcellation of the white surface using BA_exvivo parcellation	31967
1093	27078	BA-exvivo_lh_thickness_BA4p	mm	float	cortical thickness	Mean thickness of BA4p in the left hemisphere generated by parcellation of the white surface using BA_exvivo parcellation	31967
1094	27079	BA-exvivo_lh_thickness_BA6	mm	float	cortical thickness	Mean thickness of BA6 in the left hemisphere generated by parcellation of the white surface using BA_exvivo parcellation	31967
1095	27080	BA-exvivo_lh_thickness_BA44	mm	float	cortical thickness	Mean thickness of BA44 in the left hemisphere generated by parcellation of the white surface using BA_exvivo parcellation	31967
1096	27081	BA-exvivo_lh_thickness_BA45	mm	float	cortical thickness	Mean thickness of BA45 in the left hemisphere generated by parcellation of the white surface using BA_exvivo parcellation	31967
1097	27082	BA-exvivo_lh_thickness_V1	mm	float	cortical thickness	Mean thickness of V1 in the left hemisphere generated by parcellation of the white surface using BA_exvivo parcellation	31967
1098	27083	BA-exvivo_lh_thickness_V2	mm	float	cortical thickness	Mean thickness of V2 in the left hemisphere generated by parcellation of the white surface using BA_exvivo parcellation	31967
1099	27084	BA-exvivo_lh_thickness_MT	mm	float	cortical thickness	Mean thickness of MT in the left hemisphere generated by parcellation of the white surface using BA_exvivo parcellation	31967
1100	27085	BA-exvivo_lh_thickness_perirhinal	mm	float	cortical thickness	Mean thickness of perirhinal in the left hemisphere generated by parcellation of the white surface using BA_exvivo parcellation	31967
1101	27086	BA-exvivo_lh_thickness_entorhinal	mm	float	cortical thickness	Mean thickness of entorhinal in the left hemisphere generated by parcellation of the white surface using BA_exvivo parcellation	31967
1102	27115	BA-exvivo_rh_thickness_BA1	mm	float	cortical thickness	Mean thickness of BA1 in the right hemisphere generated by parcellation of the white surface using BA_exvivo parcellation	31967
1103	27116	BA-exvivo_rh_thickness_BA2	mm	float	cortical thickness	Mean thickness of BA2 in the right hemisphere generated by parcellation of the white surface using BA_exvivo parcellation	31967
1104	27117	BA-exvivo_rh_thickness_BA3a	mm	float	cortical thickness	Mean thickness of BA3a in the right hemisphere generated by parcellation of the white surface using BA_exvivo parcellation	31967
1105	27118	BA-exvivo_rh_thickness_BA3b	mm	float	cortical thickness	Mean thickness of BA3b in the right hemisphere generated by parcellation of the white surface using BA_exvivo parcellation	31967
1106	27119	BA-exvivo_rh_thickness_BA4a	mm	float	cortical thickness	Mean thickness of BA4a in the right hemisphere generated by parcellation of the white surface using BA_exvivo parcellation	31967
1107	27120	BA-exvivo_rh_thickness_BA4p	mm	float	cortical thickness	Mean thickness of BA4p in the right hemisphere generated by parcellation of the white surface using BA_exvivo parcellation	31967
1108	27121	BA-exvivo_rh_thickness_BA6	mm	float	cortical thickness	Mean thickness of BA6 in the right hemisphere generated by parcellation of the white surface using BA_exvivo parcellation	31967
1109	27122	BA-exvivo_rh_thickness_BA44	mm	float	cortical thickness	Mean thickness of BA44 in the right hemisphere generated by parcellation of the white surface using BA_exvivo parcellation	31967
1110	27123	BA-exvivo_rh_thickness_BA45	mm	float	cortical thickness	Mean thickness of BA45 in the right hemisphere generated by parcellation of the white surface using BA_exvivo parcellation	31967
1111	27124	BA-exvivo_rh_thickness_V1	mm	float	cortical thickness	Mean thickness of V1 in the right hemisphere generated by parcellation of the white surface using BA_exvivo parcellation	31967
1112	27125	BA-exvivo_rh_thickness_V2	mm	float	cortical thickness	Mean thickness of V2 in the right hemisphere generated by parcellation of the white surface using BA_exvivo parcellation	31967
1113	27126	BA-exvivo_rh_thickness_MT	mm	float	cortical thickness	Mean thickness of MT in the right hemisphere generated by parcellation of the white surface using BA_exvivo parcellation	31967
1114	27127	BA-exvivo_rh_thickness_perirhinal	mm	float	cortical thickness	Mean thickness of perirhinal in the right hemisphere generated by parcellation of the white surface using BA_exvivo parcellation	31967
1115	27128	BA-exvivo_rh_thickness_entorhinal	mm	float	cortical thickness	Mean thickness of entorhinal in the right hemisphere generated by parcellation of the white surface using BA_exvivo parcellation	31967
1116	27174	aparc-DKTatlas_lh_thickness_caudalanteriorcingulate	mm	float	cortical thickness	Mean thickness of caudalanteriorcingulate in the left hemisphere generated by parcellation of the white surface using DKT parcellation	31967
1117	27175	aparc-DKTatlas_lh_thickness_caudalmiddlefrontal	mm	float	cortical thickness	Mean thickness of caudalmiddlefrontal in the left hemisphere generated by parcellation of the white surface using DKT parcellation	31968
1118	27176	aparc-DKTatlas_lh_thickness_cuneus	mm	float	cortical thickness	Mean thickness of cuneus in the left hemisphere generated by parcellation of the white surface using DKT parcellation	31968
1119	27177	aparc-DKTatlas_lh_thickness_entorhinal	mm	float	cortical thickness	Mean thickness of entorhinal in the left hemisphere generated by parcellation of the white surface using DKT parcellation	31967
1120	27178	aparc-DKTatlas_lh_thickness_fusiform	mm	float	cortical thickness	Mean thickness of fusiform in the left hemisphere generated by parcellation of the white surface using DKT parcellation	31968
1121	27179	aparc-DKTatlas_lh_thickness_inferiorparietal	mm	float	cortical thickness	Mean thickness of inferiorparietal in the left hemisphere generated by parcellation of the white surface using DKT parcellation	31968
1122	27180	aparc-DKTatlas_lh_thickness_inferiortemporal	mm	float	cortical thickness	Mean thickness of inferiortemporal in the left hemisphere generated by parcellation of the white surface using DKT parcellation	31968
1123	27181	aparc-DKTatlas_lh_thickness_isthmuscingulate	mm	float	cortical thickness	Mean thickness of isthmuscingulate in the left hemisphere generated by parcellation of the white surface using DKT parcellation	31968
1124	27182	aparc-DKTatlas_lh_thickness_lateraloccipital	mm	float	cortical thickness	Mean thickness of lateraloccipital in the left hemisphere generated by parcellation of the white surface using DKT parcellation	31968
1125	27183	aparc-DKTatlas_lh_thickness_lateralorbitofrontal	mm	float	cortical thickness	Mean thickness of lateralorbitofrontal in the left hemisphere generated by parcellation of the white surface using DKT parcellation	31968
1126	27184	aparc-DKTatlas_lh_thickness_lingual	mm	float	cortical thickness	Mean thickness of lingual in the left hemisphere generated by parcellation of the white surface using DKT parcellation	31968
1127	27185	aparc-DKTatlas_lh_thickness_medialorbitofrontal	mm	float	cortical thickness	Mean thickness of medialorbitofrontal in the left hemisphere generated by parcellation of the white surface using DKT parcellation	31968
1128	27186	aparc-DKTatlas_lh_thickness_middletemporal	mm	float	cortical thickness	Mean thickness of middletemporal in the left hemisphere generated by parcellation of the white surface using DKT parcellation	31968
1129	27187	aparc-DKTatlas_lh_thickness_parahippocampal	mm	float	cortical thickness	Mean thickness of parahippocampal in the left hemisphere generated by parcellation of the white surface using DKT parcellation	31968
1130	27188	aparc-DKTatlas_lh_thickness_paracentral	mm	float	cortical thickness	Mean thickness of paracentral in the left hemisphere generated by parcellation of the white surface using DKT parcellation	31968
1131	27189	aparc-DKTatlas_lh_thickness_parsopercularis	mm	float	cortical thickness	Mean thickness of parsopercularis in the left hemisphere generated by parcellation of the white surface using DKT parcellation	31968
1132	27190	aparc-DKTatlas_lh_thickness_parsorbitalis	mm	float	cortical thickness	Mean thickness of parsorbitalis in the left hemisphere generated by parcellation of the white surface using DKT parcellation	31967
1133	27191	aparc-DKTatlas_lh_thickness_parstriangularis	mm	float	cortical thickness	Mean thickness of parstriangularis in the left hemisphere generated by parcellation of the white surface using DKT parcellation	31968
1134	27192	aparc-DKTatlas_lh_thickness_pericalcarine	mm	float	cortical thickness	Mean thickness of pericalcarine in the left hemisphere generated by parcellation of the white surface using DKT parcellation	31968
1135	27193	aparc-DKTatlas_lh_thickness_postcentral	mm	float	cortical thickness	Mean thickness of postcentral in the left hemisphere generated by parcellation of the white surface using DKT parcellation	31968
1136	27194	aparc-DKTatlas_lh_thickness_posteriorcingulate	mm	float	cortical thickness	Mean thickness of posteriorcingulate in the left hemisphere generated by parcellation of the white surface using DKT parcellation	31967
1137	27195	aparc-DKTatlas_lh_thickness_precentral	mm	float	cortical thickness	Mean thickness of precentral in the left hemisphere generated by parcellation of the white surface using DKT parcellation	31968
1138	27196	aparc-DKTatlas_lh_thickness_precuneus	mm	float	cortical thickness	Mean thickness of precuneus in the left hemisphere generated by parcellation of the white surface using DKT parcellation	31968
1139	27197	aparc-DKTatlas_lh_thickness_rostralanteriorcingulate	mm	float	cortical thickness	Mean thickness of rostralanteriorcingulate in the left hemisphere generated by parcellation of the white surface using DKT parcellation	31968
1140	27198	aparc-DKTatlas_lh_thickness_rostralmiddlefrontal	mm	float	cortical thickness	Mean thickness of rostralmiddlefrontal in the left hemisphere generated by parcellation of the white surface using DKT parcellation	31968
1141	27199	aparc-DKTatlas_lh_thickness_superiorfrontal	mm	float	cortical thickness	Mean thickness of superiorfrontal in the left hemisphere generated by parcellation of the white surface using DKT parcellation	31968
1142	27200	aparc-DKTatlas_lh_thickness_superiorparietal	mm	float	cortical thickness	Mean thickness of superiorparietal in the left hemisphere generated by parcellation of the white surface using DKT parcellation	31968
1143	27201	aparc-DKTatlas_lh_thickness_superiortemporal	mm	float	cortical thickness	Mean thickness of superiortemporal in the left hemisphere generated by parcellation of the white surface using DKT parcellation	31968
1144	27202	aparc-DKTatlas_lh_thickness_supramarginal	mm	float	cortical thickness	Mean thickness of supramarginal in the left hemisphere generated by parcellation of the white surface using DKT parcellation	31968
1145	27203	aparc-DKTatlas_lh_thickness_transversetemporal	mm	float	cortical thickness	Mean thickness of transversetemporal in the left hemisphere generated by parcellation of the white surface using DKT parcellation	31968
1146	27204	aparc-DKTatlas_lh_thickness_insula	mm	float	cortical thickness	Mean thickness of insula in the left hemisphere generated by parcellation of the white surface using DKT parcellation	31968
1147	27267	aparc-DKTatlas_rh_thickness_caudalanteriorcingulate	mm	float	cortical thickness	Mean thickness of caudalanteriorcingulate in the right hemisphere generated by parcellation of the white surface using DKT parcellation	31966
1148	27268	aparc-DKTatlas_rh_thickness_caudalmiddlefrontal	mm	float	cortical thickness	Mean thickness of caudalmiddlefrontal in the right hemisphere generated by parcellation of the white surface using DKT parcellation	31968
1149	27269	aparc-DKTatlas_rh_thickness_cuneus	mm	float	cortical thickness	Mean thickness of cuneus in the right hemisphere generated by parcellation of the white surface using DKT parcellation	31968
1150	27270	aparc-DKTatlas_rh_thickness_entorhinal	mm	float	cortical thickness	Mean thickness of entorhinal in the right hemisphere generated by parcellation of the white surface using DKT parcellation	31968
1151	27271	aparc-DKTatlas_rh_thickness_fusiform	mm	float	cortical thickness	Mean thickness of fusiform in the right hemisphere generated by parcellation of the white surface using DKT parcellation	31968
1152	27272	aparc-DKTatlas_rh_thickness_inferiorparietal	mm	float	cortical thickness	Mean thickness of inferiorparietal in the right hemisphere generated by parcellation of the white surface using DKT parcellation	31968
1153	27273	aparc-DKTatlas_rh_thickness_inferiortemporal	mm	float	cortical thickness	Mean thickness of inferiortemporal in the right hemisphere generated by parcellation of the white surface using DKT parcellation	31968
1154	27274	aparc-DKTatlas_rh_thickness_isthmuscingulate	mm	float	cortical thickness	Mean thickness of isthmuscingulate in the right hemisphere generated by parcellation of the white surface using DKT parcellation	31968
1155	27275	aparc-DKTatlas_rh_thickness_lateraloccipital	mm	float	cortical thickness	Mean thickness of lateraloccipital in the right hemisphere generated by parcellation of the white surface using DKT parcellation	31968
1156	27276	aparc-DKTatlas_rh_thickness_lateralorbitofrontal	mm	float	cortical thickness	Mean thickness of lateralorbitofrontal in the right hemisphere generated by parcellation of the white surface using DKT parcellation	31968
1157	27277	aparc-DKTatlas_rh_thickness_lingual	mm	float	cortical thickness	Mean thickness of lingual in the right hemisphere generated by parcellation of the white surface using DKT parcellation	31968
1158	27278	aparc-DKTatlas_rh_thickness_medialorbitofrontal	mm	float	cortical thickness	Mean thickness of medialorbitofrontal in the right hemisphere generated by parcellation of the white surface using DKT parcellation	31968
1159	27279	aparc-DKTatlas_rh_thickness_middletemporal	mm	float	cortical thickness	Mean thickness of middletemporal in the right hemisphere generated by parcellation of the white surface using DKT parcellation	31968
1160	27280	aparc-DKTatlas_rh_thickness_parahippocampal	mm	float	cortical thickness	Mean thickness of parahippocampal in the right hemisphere generated by parcellation of the white surface using DKT parcellation	31968
1161	27281	aparc-DKTatlas_rh_thickness_paracentral	mm	float	cortical thickness	Mean thickness of paracentral in the right hemisphere generated by parcellation of the white surface using DKT parcellation	31968
1162	27282	aparc-DKTatlas_rh_thickness_parsopercularis	mm	float	cortical thickness	Mean thickness of parsopercularis in the right hemisphere generated by parcellation of the white surface using DKT parcellation	31968
1163	27283	aparc-DKTatlas_rh_thickness_parsorbitalis	mm	float	cortical thickness	Mean thickness of parsorbitalis in the right hemisphere generated by parcellation of the white surface using DKT parcellation	31966
1164	27284	aparc-DKTatlas_rh_thickness_parstriangularis	mm	float	cortical thickness	Mean thickness of parstriangularis in the right hemisphere generated by parcellation of the white surface using DKT parcellation	31967
1165	27285	aparc-DKTatlas_rh_thickness_pericalcarine	mm	float	cortical thickness	Mean thickness of pericalcarine in the right hemisphere generated by parcellation of the white surface using DKT parcellation	31968
1166	27286	aparc-DKTatlas_rh_thickness_postcentral	mm	float	cortical thickness	Mean thickness of postcentral in the right hemisphere generated by parcellation of the white surface using DKT parcellation	31968
1167	27287	aparc-DKTatlas_rh_thickness_posteriorcingulate	mm	float	cortical thickness	Mean thickness of posteriorcingulate in the right hemisphere generated by parcellation of the white surface using DKT parcellation	31968
1168	27288	aparc-DKTatlas_rh_thickness_precentral	mm	float	cortical thickness	Mean thickness of precentral in the right hemisphere generated by parcellation of the white surface using DKT parcellation	31968
1169	27289	aparc-DKTatlas_rh_thickness_precuneus	mm	float	cortical thickness	Mean thickness of precuneus in the right hemisphere generated by parcellation of the white surface using DKT parcellation	31968
1170	27290	aparc-DKTatlas_rh_thickness_rostralanteriorcingulate	mm	float	cortical thickness	Mean thickness of rostralanteriorcingulate in the right hemisphere generated by parcellation of the white surface using DKT parcellation	31967
1171	27291	aparc-DKTatlas_rh_thickness_rostralmiddlefrontal	mm	float	cortical thickness	Mean thickness of rostralmiddlefrontal in the right hemisphere generated by parcellation of the white surface using DKT parcellation	31968
1172	27292	aparc-DKTatlas_rh_thickness_superiorfrontal	mm	float	cortical thickness	Mean thickness of superiorfrontal in the right hemisphere generated by parcellation of the white surface using DKT parcellation	31968
1173	27293	aparc-DKTatlas_rh_thickness_superiorparietal	mm	float	cortical thickness	Mean thickness of superiorparietal in the right hemisphere generated by parcellation of the white surface using DKT parcellation	31968
1174	27294	aparc-DKTatlas_rh_thickness_superiortemporal	mm	float	cortical thickness	Mean thickness of superiortemporal in the right hemisphere generated by parcellation of the white surface using DKT parcellation	31968
1175	27295	aparc-DKTatlas_rh_thickness_supramarginal	mm	float	cortical thickness	Mean thickness of supramarginal in the right hemisphere generated by parcellation of the white surface using DKT parcellation	31968
1176	27296	aparc-DKTatlas_rh_thickness_transversetemporal	mm	float	cortical thickness	Mean thickness of transversetemporal in the right hemisphere generated by parcellation of the white surface using DKT parcellation	31967
1177	27297	aparc-DKTatlas_rh_thickness_insula	mm	float	cortical thickness	Mean thickness of insula in the right hemisphere generated by parcellation of the white surface using DKT parcellation	31968
1178	27403	aparc-a2009s_lh_thickness_G+S-frontomargin	mm	float	cortical thickness	Mean thickness of G+S-frontomargin in the left hemisphere generated by parcellation of the white surface using Destrieux (a2009s) parcellation	31968
1179	27404	aparc-a2009s_lh_thickness_G+S-occipital-inf	mm	float	cortical thickness	Mean thickness of G+S-occipital-inf in the left hemisphere generated by parcellation of the white surface using Destrieux (a2009s) parcellation	31968
1180	27405	aparc-a2009s_lh_thickness_G+S-paracentral	mm	float	cortical thickness	Mean thickness of G+S-paracentral in the left hemisphere generated by parcellation of the white surface using Destrieux (a2009s) parcellation	31968
1181	27406	aparc-a2009s_lh_thickness_G+S-subcentral	mm	float	cortical thickness	Mean thickness of G+S-subcentral in the left hemisphere generated by parcellation of the white surface using Destrieux (a2009s) parcellation	31968
1182	27407	aparc-a2009s_lh_thickness_G+S-transv-frontopol	mm	float	cortical thickness	Mean thickness of G+S-transv-frontopol in the left hemisphere generated by parcellation of the white surface using Destrieux (a2009s) parcellation	31968
1183	27408	aparc-a2009s_lh_thickness_G+S-cingul-Ant	mm	float	cortical thickness	Mean thickness of G+S-cingul-Ant in the left hemisphere generated by parcellation of the white surface using Destrieux (a2009s) parcellation	31968
1184	27409	aparc-a2009s_lh_thickness_G+S-cingul-Mid-Ant	mm	float	cortical thickness	Mean thickness of G+S-cingul-Mid-Ant in the left hemisphere generated by parcellation of the white surface using Destrieux (a2009s) parcellation	31967
1185	27410	aparc-a2009s_lh_thickness_G+S-cingul-Mid-Post	mm	float	cortical thickness	Mean thickness of G+S-cingul-Mid-Post in the left hemisphere generated by parcellation of the white surface using Destrieux (a2009s) parcellation	31966
1186	27411	aparc-a2009s_lh_thickness_G-cingul-Post-dorsal	mm	float	cortical thickness	Mean thickness of G-cingul-Post-dorsal in the left hemisphere generated by parcellation of the white surface using Destrieux (a2009s) parcellation	31966
1187	27412	aparc-a2009s_lh_thickness_G-cingul-Post-ventral	mm	float	cortical thickness	Mean thickness of G-cingul-Post-ventral in the left hemisphere generated by parcellation of the white surface using Destrieux (a2009s) parcellation	31965
1188	27413	aparc-a2009s_lh_thickness_G-cuneus	mm	float	cortical thickness	Mean thickness of G-cuneus in the left hemisphere generated by parcellation of the white surface using Destrieux (a2009s) parcellation	31968
1189	27414	aparc-a2009s_lh_thickness_G-front-inf-Opercular	mm	float	cortical thickness	Mean thickness of G-front-inf-Opercular in the left hemisphere generated by parcellation of the white surface using Destrieux (a2009s) parcellation	31968
1190	27415	aparc-a2009s_lh_thickness_G-front-inf-Orbital	mm	float	cortical thickness	Mean thickness of G-front-inf-Orbital in the left hemisphere generated by parcellation of the white surface using Destrieux (a2009s) parcellation	31967
1191	27416	aparc-a2009s_lh_thickness_G-front-inf-Triangul	mm	float	cortical thickness	Mean thickness of G-front-inf-Triangul in the left hemisphere generated by parcellation of the white surface using Destrieux (a2009s) parcellation	31968
1192	27417	aparc-a2009s_lh_thickness_G-front-middle	mm	float	cortical thickness	Mean thickness of G-front-middle in the left hemisphere generated by parcellation of the white surface using Destrieux (a2009s) parcellation	31968
1193	27418	aparc-a2009s_lh_thickness_G-front-sup	mm	float	cortical thickness	Mean thickness of G-front-sup in the left hemisphere generated by parcellation of the white surface using Destrieux (a2009s) parcellation	31968
1194	27419	aparc-a2009s_lh_thickness_G-Ins-lg+S-cent-ins	mm	float	cortical thickness	Mean thickness of G-Ins-lg+S-cent-ins in the left hemisphere generated by parcellation of the white surface using Destrieux (a2009s) parcellation	31967
1195	27420	aparc-a2009s_lh_thickness_G-insular-short	mm	float	cortical thickness	Mean thickness of G-insular-short in the left hemisphere generated by parcellation of the white surface using Destrieux (a2009s) parcellation	31968
1196	27421	aparc-a2009s_lh_thickness_G-occipital-middle	mm	float	cortical thickness	Mean thickness of G-occipital-middle in the left hemisphere generated by parcellation of the white surface using Destrieux (a2009s) parcellation	31968
1197	27422	aparc-a2009s_lh_thickness_G-occipital-sup	mm	float	cortical thickness	Mean thickness of G-occipital-sup in the left hemisphere generated by parcellation of the white surface using Destrieux (a2009s) parcellation	31968
1198	27423	aparc-a2009s_lh_thickness_G-oc-temp-lat-fusifor	mm	float	cortical thickness	Mean thickness of G-oc-temp-lat-fusifor in the left hemisphere generated by parcellation of the white surface using Destrieux (a2009s) parcellation	31968
1199	27424	aparc-a2009s_lh_thickness_G-oc-temp-med-Lingual	mm	float	cortical thickness	Mean thickness of G-oc-temp-med-Lingual in the left hemisphere generated by parcellation of the white surface using Destrieux (a2009s) parcellation	31968
1200	27425	aparc-a2009s_lh_thickness_G-oc-temp-med-Parahip	mm	float	cortical thickness	Mean thickness of G-oc-temp-med-Parahip in the left hemisphere generated by parcellation of the white surface using Destrieux (a2009s) parcellation	31968
1201	27426	aparc-a2009s_lh_thickness_G-orbital	mm	float	cortical thickness	Mean thickness of G-orbital in the left hemisphere generated by parcellation of the white surface using Destrieux (a2009s) parcellation	31967
1202	27427	aparc-a2009s_lh_thickness_G-pariet-inf-Angular	mm	float	cortical thickness	Mean thickness of G-pariet-inf-Angular in the left hemisphere generated by parcellation of the white surface using Destrieux (a2009s) parcellation	31968
1203	27428	aparc-a2009s_lh_thickness_G-pariet-inf-Supramar	mm	float	cortical thickness	Mean thickness of G-pariet-inf-Supramar in the left hemisphere generated by parcellation of the white surface using Destrieux (a2009s) parcellation	31968
1204	27429	aparc-a2009s_lh_thickness_G-parietal-sup	mm	float	cortical thickness	Mean thickness of G-parietal-sup in the left hemisphere generated by parcellation of the white surface using Destrieux (a2009s) parcellation	31968
1205	27430	aparc-a2009s_lh_thickness_G-postcentral	mm	float	cortical thickness	Mean thickness of G-postcentral in the left hemisphere generated by parcellation of the white surface using Destrieux (a2009s) parcellation	31968
1206	27431	aparc-a2009s_lh_thickness_G-precentral	mm	float	cortical thickness	Mean thickness of G-precentral in the left hemisphere generated by parcellation of the white surface using Destrieux (a2009s) parcellation	31968
1207	27432	aparc-a2009s_lh_thickness_G-precuneus	mm	float	cortical thickness	Mean thickness of G-precuneus in the left hemisphere generated by parcellation of the white surface using Destrieux (a2009s) parcellation	31968
1208	27433	aparc-a2009s_lh_thickness_G-rectus	mm	float	cortical thickness	Mean thickness of G-rectus in the left hemisphere generated by parcellation of the white surface using Destrieux (a2009s) parcellation	31967
1209	27434	aparc-a2009s_lh_thickness_G-subcallosal	mm	float	cortical thickness	Mean thickness of G-subcallosal in the left hemisphere generated by parcellation of the white surface using Destrieux (a2009s) parcellation	31965
1210	27435	aparc-a2009s_lh_thickness_G-temp-sup-G-T-transv	mm	float	cortical thickness	Mean thickness of G-temp-sup-G-T-transv in the left hemisphere generated by parcellation of the white surface using Destrieux (a2009s) parcellation	31968
1211	27436	aparc-a2009s_lh_thickness_G-temp-sup-Lateral	mm	float	cortical thickness	Mean thickness of G-temp-sup-Lateral in the left hemisphere generated by parcellation of the white surface using Destrieux (a2009s) parcellation	31968
1212	27437	aparc-a2009s_lh_thickness_G-temp-sup-Plan-polar	mm	float	cortical thickness	Mean thickness of G-temp-sup-Plan-polar in the left hemisphere generated by parcellation of the white surface using Destrieux (a2009s) parcellation	31968
1213	27438	aparc-a2009s_lh_thickness_G-temp-sup-Plan-tempo	mm	float	cortical thickness	Mean thickness of G-temp-sup-Plan-tempo in the left hemisphere generated by parcellation of the white surface using Destrieux (a2009s) parcellation	31968
1214	27439	aparc-a2009s_lh_thickness_G-temporal-inf	mm	float	cortical thickness	Mean thickness of G-temporal-inf in the left hemisphere generated by parcellation of the white surface using Destrieux (a2009s) parcellation	31968
1215	27440	aparc-a2009s_lh_thickness_G-temporal-middle	mm	float	cortical thickness	Mean thickness of G-temporal-middle in the left hemisphere generated by parcellation of the white surface using Destrieux (a2009s) parcellation	31968
1216	27441	aparc-a2009s_lh_thickness_Lat-Fis-ant-Horizont	mm	float	cortical thickness	Mean thickness of Lat-Fis-ant-Horizont in the left hemisphere generated by parcellation of the white surface using Destrieux (a2009s) parcellation	31961
1217	27442	aparc-a2009s_lh_thickness_Lat-Fis-ant-Vertical	mm	float	cortical thickness	Mean thickness of Lat-Fis-ant-Vertical in the left hemisphere generated by parcellation of the white surface using Destrieux (a2009s) parcellation	31967
1218	27443	aparc-a2009s_lh_thickness_Lat-Fis-post	mm	float	cortical thickness	Mean thickness of Lat-Fis-post in the left hemisphere generated by parcellation of the white surface using Destrieux (a2009s) parcellation	31968
1219	27444	aparc-a2009s_lh_thickness_Pole-occipital	mm	float	cortical thickness	Mean thickness of Pole-occipital in the left hemisphere generated by parcellation of the white surface using Destrieux (a2009s) parcellation	31968
1220	27445	aparc-a2009s_lh_thickness_Pole-temporal	mm	float	cortical thickness	Mean thickness of Pole-temporal in the left hemisphere generated by parcellation of the white surface using Destrieux (a2009s) parcellation	31967
1221	27446	aparc-a2009s_lh_thickness_S-calcarine	mm	float	cortical thickness	Mean thickness of S-calcarine in the left hemisphere generated by parcellation of the white surface using Destrieux (a2009s) parcellation	31968
1222	27447	aparc-a2009s_lh_thickness_S-central	mm	float	cortical thickness	Mean thickness of S-central in the left hemisphere generated by parcellation of the white surface using Destrieux (a2009s) parcellation	31968
1223	27448	aparc-a2009s_lh_thickness_S-cingul-Marginalis	mm	float	cortical thickness	Mean thickness of S-cingul-Marginalis in the left hemisphere generated by parcellation of the white surface using Destrieux (a2009s) parcellation	31968
1224	27449	aparc-a2009s_lh_thickness_S-circular-insula-ant	mm	float	cortical thickness	Mean thickness of S-circular-insula-ant in the left hemisphere generated by parcellation of the white surface using Destrieux (a2009s) parcellation	31967
1225	27450	aparc-a2009s_lh_thickness_S-circular-insula-inf	mm	float	cortical thickness	Mean thickness of S-circular-insula-inf in the left hemisphere generated by parcellation of the white surface using Destrieux (a2009s) parcellation	31968
1226	27451	aparc-a2009s_lh_thickness_S-circular-insula-sup	mm	float	cortical thickness	Mean thickness of S-circular-insula-sup in the left hemisphere generated by parcellation of the white surface using Destrieux (a2009s) parcellation	31968
1227	27452	aparc-a2009s_lh_thickness_S-collat-transv-ant	mm	float	cortical thickness	Mean thickness of S-collat-transv-ant in the left hemisphere generated by parcellation of the white surface using Destrieux (a2009s) parcellation	31968
1228	27453	aparc-a2009s_lh_thickness_S-collat-transv-post	mm	float	cortical thickness	Mean thickness of S-collat-transv-post in the left hemisphere generated by parcellation of the white surface using Destrieux (a2009s) parcellation	31968
1229	27454	aparc-a2009s_lh_thickness_S-front-inf	mm	float	cortical thickness	Mean thickness of S-front-inf in the left hemisphere generated by parcellation of the white surface using Destrieux (a2009s) parcellation	31968
1230	27455	aparc-a2009s_lh_thickness_S-front-middle	mm	float	cortical thickness	Mean thickness of S-front-middle in the left hemisphere generated by parcellation of the white surface using Destrieux (a2009s) parcellation	31968
1231	27456	aparc-a2009s_lh_thickness_S-front-sup	mm	float	cortical thickness	Mean thickness of S-front-sup in the left hemisphere generated by parcellation of the white surface using Destrieux (a2009s) parcellation	31968
1232	27457	aparc-a2009s_lh_thickness_S-interm-prim-Jensen	mm	float	cortical thickness	Mean thickness of S-interm-prim-Jensen in the left hemisphere generated by parcellation of the white surface using Destrieux (a2009s) parcellation	31937
1233	27458	aparc-a2009s_lh_thickness_S-intrapariet+P-trans	mm	float	cortical thickness	Mean thickness of S-intrapariet+P-trans in the left hemisphere generated by parcellation of the white surface using Destrieux (a2009s) parcellation	31968
1234	27459	aparc-a2009s_lh_thickness_S-oc-middle+Lunatus	mm	float	cortical thickness	Mean thickness of S-oc-middle+Lunatus in the left hemisphere generated by parcellation of the white surface using Destrieux (a2009s) parcellation	31968
1235	27460	aparc-a2009s_lh_thickness_S-oc-sup+transversal	mm	float	cortical thickness	Mean thickness of S-oc-sup+transversal in the left hemisphere generated by parcellation of the white surface using Destrieux (a2009s) parcellation	31968
1236	27461	aparc-a2009s_lh_thickness_S-occipital-ant	mm	float	cortical thickness	Mean thickness of S-occipital-ant in the left hemisphere generated by parcellation of the white surface using Destrieux (a2009s) parcellation	31968
1237	27462	aparc-a2009s_lh_thickness_S-oc-temp-lat	mm	float	cortical thickness	Mean thickness of S-oc-temp-lat in the left hemisphere generated by parcellation of the white surface using Destrieux (a2009s) parcellation	31968
1238	27463	aparc-a2009s_lh_thickness_S-oc-temp-med+Lingual	mm	float	cortical thickness	Mean thickness of S-oc-temp-med+Lingual in the left hemisphere generated by parcellation of the white surface using Destrieux (a2009s) parcellation	31968
1239	27464	aparc-a2009s_lh_thickness_S-orbital-lateral	mm	float	cortical thickness	Mean thickness of S-orbital-lateral in the left hemisphere generated by parcellation of the white surface using Destrieux (a2009s) parcellation	31967
1240	27465	aparc-a2009s_lh_thickness_S-orbital-med-olfact	mm	float	cortical thickness	Mean thickness of S-orbital-med-olfact in the left hemisphere generated by parcellation of the white surface using Destrieux (a2009s) parcellation	31967
1241	27466	aparc-a2009s_lh_thickness_S-orbital-H-Shaped	mm	float	cortical thickness	Mean thickness of S-orbital-H-Shaped in the left hemisphere generated by parcellation of the white surface using Destrieux (a2009s) parcellation	31967
1242	27467	aparc-a2009s_lh_thickness_S-parieto-occipital	mm	float	cortical thickness	Mean thickness of S-parieto-occipital in the left hemisphere generated by parcellation of the white surface using Destrieux (a2009s) parcellation	31968
1243	27468	aparc-a2009s_lh_thickness_S-pericallosal	mm	float	cortical thickness	Mean thickness of S-pericallosal in the left hemisphere generated by parcellation of the white surface using Destrieux (a2009s) parcellation	31968
1244	27469	aparc-a2009s_lh_thickness_S-postcentral	mm	float	cortical thickness	Mean thickness of S-postcentral in the left hemisphere generated by parcellation of the white surface using Destrieux (a2009s) parcellation	31968
1245	27470	aparc-a2009s_lh_thickness_S-precentral-inf-part	mm	float	cortical thickness	Mean thickness of S-precentral-inf-part in the left hemisphere generated by parcellation of the white surface using Destrieux (a2009s) parcellation	31968
1246	27471	aparc-a2009s_lh_thickness_S-precentral-sup-part	mm	float	cortical thickness	Mean thickness of S-precentral-sup-part in the left hemisphere generated by parcellation of the white surface using Destrieux (a2009s) parcellation	31968
1247	27472	aparc-a2009s_lh_thickness_S-suborbital	mm	float	cortical thickness	Mean thickness of S-suborbital in the left hemisphere generated by parcellation of the white surface using Destrieux (a2009s) parcellation	31968
1248	27473	aparc-a2009s_lh_thickness_S-subparietal	mm	float	cortical thickness	Mean thickness of S-subparietal in the left hemisphere generated by parcellation of the white surface using Destrieux (a2009s) parcellation	31968
1249	27474	aparc-a2009s_lh_thickness_S-temporal-inf	mm	float	cortical thickness	Mean thickness of S-temporal-inf in the left hemisphere generated by parcellation of the white surface using Destrieux (a2009s) parcellation	31968
1250	27475	aparc-a2009s_lh_thickness_S-temporal-sup	mm	float	cortical thickness	Mean thickness of S-temporal-sup in the left hemisphere generated by parcellation of the white surface using Destrieux (a2009s) parcellation	31968
1251	27476	aparc-a2009s_lh_thickness_S-temporal-transverse	mm	float	cortical thickness	Mean thickness of S-temporal-transverse in the left hemisphere generated by parcellation of the white surface using Destrieux (a2009s) parcellation	31962
1252	27625	aparc-a2009s_rh_thickness_G+S-frontomargin	mm	float	cortical thickness	Mean thickness of G+S-frontomargin in the right hemisphere generated by parcellation of the white surface using Destrieux (a2009s) parcellation	31967
1253	27626	aparc-a2009s_rh_thickness_G+S-occipital-inf	mm	float	cortical thickness	Mean thickness of G+S-occipital-inf in the right hemisphere generated by parcellation of the white surface using Destrieux (a2009s) parcellation	31968
1254	27627	aparc-a2009s_rh_thickness_G+S-paracentral	mm	float	cortical thickness	Mean thickness of G+S-paracentral in the right hemisphere generated by parcellation of the white surface using Destrieux (a2009s) parcellation	31968
1255	27628	aparc-a2009s_rh_thickness_G+S-subcentral	mm	float	cortical thickness	Mean thickness of G+S-subcentral in the right hemisphere generated by parcellation of the white surface using Destrieux (a2009s) parcellation	31968
1256	27629	aparc-a2009s_rh_thickness_G+S-transv-frontopol	mm	float	cortical thickness	Mean thickness of G+S-transv-frontopol in the right hemisphere generated by parcellation of the white surface using Destrieux (a2009s) parcellation	31968
1257	27630	aparc-a2009s_rh_thickness_G+S-cingul-Ant	mm	float	cortical thickness	Mean thickness of G+S-cingul-Ant in the right hemisphere generated by parcellation of the white surface using Destrieux (a2009s) parcellation	31968
1258	27631	aparc-a2009s_rh_thickness_G+S-cingul-Mid-Ant	mm	float	cortical thickness	Mean thickness of G+S-cingul-Mid-Ant in the right hemisphere generated by parcellation of the white surface using Destrieux (a2009s) parcellation	31968
1259	27632	aparc-a2009s_rh_thickness_G+S-cingul-Mid-Post	mm	float	cortical thickness	Mean thickness of G+S-cingul-Mid-Post in the right hemisphere generated by parcellation of the white surface using Destrieux (a2009s) parcellation	31968
1260	27633	aparc-a2009s_rh_thickness_G-cingul-Post-dorsal	mm	float	cortical thickness	Mean thickness of G-cingul-Post-dorsal in the right hemisphere generated by parcellation of the white surface using Destrieux (a2009s) parcellation	31968
1261	27634	aparc-a2009s_rh_thickness_G-cingul-Post-ventral	mm	float	cortical thickness	Mean thickness of G-cingul-Post-ventral in the right hemisphere generated by parcellation of the white surface using Destrieux (a2009s) parcellation	31968
1262	27635	aparc-a2009s_rh_thickness_G-cuneus	mm	float	cortical thickness	Mean thickness of G-cuneus in the right hemisphere generated by parcellation of the white surface using Destrieux (a2009s) parcellation	31968
1263	27636	aparc-a2009s_rh_thickness_G-front-inf-Opercular	mm	float	cortical thickness	Mean thickness of G-front-inf-Opercular in the right hemisphere generated by parcellation of the white surface using Destrieux (a2009s) parcellation	31968
1264	27637	aparc-a2009s_rh_thickness_G-front-inf-Orbital	mm	float	cortical thickness	Mean thickness of G-front-inf-Orbital in the right hemisphere generated by parcellation of the white surface using Destrieux (a2009s) parcellation	31966
1265	27638	aparc-a2009s_rh_thickness_G-front-inf-Triangul	mm	float	cortical thickness	Mean thickness of G-front-inf-Triangul in the right hemisphere generated by parcellation of the white surface using Destrieux (a2009s) parcellation	31967
1266	27639	aparc-a2009s_rh_thickness_G-front-middle	mm	float	cortical thickness	Mean thickness of G-front-middle in the right hemisphere generated by parcellation of the white surface using Destrieux (a2009s) parcellation	31968
1267	27640	aparc-a2009s_rh_thickness_G-front-sup	mm	float	cortical thickness	Mean thickness of G-front-sup in the right hemisphere generated by parcellation of the white surface using Destrieux (a2009s) parcellation	31968
1268	27641	aparc-a2009s_rh_thickness_G-Ins-lg+S-cent-ins	mm	float	cortical thickness	Mean thickness of G-Ins-lg+S-cent-ins in the right hemisphere generated by parcellation of the white surface using Destrieux (a2009s) parcellation	31968
1269	27642	aparc-a2009s_rh_thickness_G-insular-short	mm	float	cortical thickness	Mean thickness of G-insular-short in the right hemisphere generated by parcellation of the white surface using Destrieux (a2009s) parcellation	31968
1270	27643	aparc-a2009s_rh_thickness_G-occipital-middle	mm	float	cortical thickness	Mean thickness of G-occipital-middle in the right hemisphere generated by parcellation of the white surface using Destrieux (a2009s) parcellation	31968
1271	27644	aparc-a2009s_rh_thickness_G-occipital-sup	mm	float	cortical thickness	Mean thickness of G-occipital-sup in the right hemisphere generated by parcellation of the white surface using Destrieux (a2009s) parcellation	31968
1272	27645	aparc-a2009s_rh_thickness_G-oc-temp-lat-fusifor	mm	float	cortical thickness	Mean thickness of G-oc-temp-lat-fusifor in the right hemisphere generated by parcellation of the white surface using Destrieux (a2009s) parcellation	31968
1273	27646	aparc-a2009s_rh_thickness_G-oc-temp-med-Lingual	mm	float	cortical thickness	Mean thickness of G-oc-temp-med-Lingual in the right hemisphere generated by parcellation of the white surface using Destrieux (a2009s) parcellation	31968
1274	27647	aparc-a2009s_rh_thickness_G-oc-temp-med-Parahip	mm	float	cortical thickness	Mean thickness of G-oc-temp-med-Parahip in the right hemisphere generated by parcellation of the white surface using Destrieux (a2009s) parcellation	31968
1275	27648	aparc-a2009s_rh_thickness_G-orbital	mm	float	cortical thickness	Mean thickness of G-orbital in the right hemisphere generated by parcellation of the white surface using Destrieux (a2009s) parcellation	31968
1276	27649	aparc-a2009s_rh_thickness_G-pariet-inf-Angular	mm	float	cortical thickness	Mean thickness of G-pariet-inf-Angular in the right hemisphere generated by parcellation of the white surface using Destrieux (a2009s) parcellation	31968
1277	27650	aparc-a2009s_rh_thickness_G-pariet-inf-Supramar	mm	float	cortical thickness	Mean thickness of G-pariet-inf-Supramar in the right hemisphere generated by parcellation of the white surface using Destrieux (a2009s) parcellation	31968
1278	27651	aparc-a2009s_rh_thickness_G-parietal-sup	mm	float	cortical thickness	Mean thickness of G-parietal-sup in the right hemisphere generated by parcellation of the white surface using Destrieux (a2009s) parcellation	31968
1279	27652	aparc-a2009s_rh_thickness_G-postcentral	mm	float	cortical thickness	Mean thickness of G-postcentral in the right hemisphere generated by parcellation of the white surface using Destrieux (a2009s) parcellation	31968
1280	27653	aparc-a2009s_rh_thickness_G-precentral	mm	float	cortical thickness	Mean thickness of G-precentral in the right hemisphere generated by parcellation of the white surface using Destrieux (a2009s) parcellation	31968
1281	27654	aparc-a2009s_rh_thickness_G-precuneus	mm	float	cortical thickness	Mean thickness of G-precuneus in the right hemisphere generated by parcellation of the white surface using Destrieux (a2009s) parcellation	31968
1282	27655	aparc-a2009s_rh_thickness_G-rectus	mm	float	cortical thickness	Mean thickness of G-rectus in the right hemisphere generated by parcellation of the white surface using Destrieux (a2009s) parcellation	31968
1283	27656	aparc-a2009s_rh_thickness_G-subcallosal	mm	float	cortical thickness	Mean thickness of G-subcallosal in the right hemisphere generated by parcellation of the white surface using Destrieux (a2009s) parcellation	31968
1284	27657	aparc-a2009s_rh_thickness_G-temp-sup-G-T-transv	mm	float	cortical thickness	Mean thickness of G-temp-sup-G-T-transv in the right hemisphere generated by parcellation of the white surface using Destrieux (a2009s) parcellation	31967
1285	27658	aparc-a2009s_rh_thickness_G-temp-sup-Lateral	mm	float	cortical thickness	Mean thickness of G-temp-sup-Lateral in the right hemisphere generated by parcellation of the white surface using Destrieux (a2009s) parcellation	31968
1286	27659	aparc-a2009s_rh_thickness_G-temp-sup-Plan-polar	mm	float	cortical thickness	Mean thickness of G-temp-sup-Plan-polar in the right hemisphere generated by parcellation of the white surface using Destrieux (a2009s) parcellation	31968
1287	27660	aparc-a2009s_rh_thickness_G-temp-sup-Plan-tempo	mm	float	cortical thickness	Mean thickness of G-temp-sup-Plan-tempo in the right hemisphere generated by parcellation of the white surface using Destrieux (a2009s) parcellation	31968
1288	27661	aparc-a2009s_rh_thickness_G-temporal-inf	mm	float	cortical thickness	Mean thickness of G-temporal-inf in the right hemisphere generated by parcellation of the white surface using Destrieux (a2009s) parcellation	31968
1289	27662	aparc-a2009s_rh_thickness_G-temporal-middle	mm	float	cortical thickness	Mean thickness of G-temporal-middle in the right hemisphere generated by parcellation of the white surface using Destrieux (a2009s) parcellation	31968
1290	27663	aparc-a2009s_rh_thickness_Lat-Fis-ant-Horizont	mm	float	cortical thickness	Mean thickness of Lat-Fis-ant-Horizont in the right hemisphere generated by parcellation of the white surface using Destrieux (a2009s) parcellation	31966
1291	27664	aparc-a2009s_rh_thickness_Lat-Fis-ant-Vertical	mm	float	cortical thickness	Mean thickness of Lat-Fis-ant-Vertical in the right hemisphere generated by parcellation of the white surface using Destrieux (a2009s) parcellation	31952
1292	27665	aparc-a2009s_rh_thickness_Lat-Fis-post	mm	float	cortical thickness	Mean thickness of Lat-Fis-post in the right hemisphere generated by parcellation of the white surface using Destrieux (a2009s) parcellation	31968
1293	27666	aparc-a2009s_rh_thickness_Pole-occipital	mm	float	cortical thickness	Mean thickness of Pole-occipital in the right hemisphere generated by parcellation of the white surface using Destrieux (a2009s) parcellation	31968
1294	27667	aparc-a2009s_rh_thickness_Pole-temporal	mm	float	cortical thickness	Mean thickness of Pole-temporal in the right hemisphere generated by parcellation of the white surface using Destrieux (a2009s) parcellation	31968
1295	27668	aparc-a2009s_rh_thickness_S-calcarine	mm	float	cortical thickness	Mean thickness of S-calcarine in the right hemisphere generated by parcellation of the white surface using Destrieux (a2009s) parcellation	31968
1296	27669	aparc-a2009s_rh_thickness_S-central	mm	float	cortical thickness	Mean thickness of S-central in the right hemisphere generated by parcellation of the white surface using Destrieux (a2009s) parcellation	31968
1297	27670	aparc-a2009s_rh_thickness_S-cingul-Marginalis	mm	float	cortical thickness	Mean thickness of S-cingul-Marginalis in the right hemisphere generated by parcellation of the white surface using Destrieux (a2009s) parcellation	31968
1298	27671	aparc-a2009s_rh_thickness_S-circular-insula-ant	mm	float	cortical thickness	Mean thickness of S-circular-insula-ant in the right hemisphere generated by parcellation of the white surface using Destrieux (a2009s) parcellation	31966
1299	27672	aparc-a2009s_rh_thickness_S-circular-insula-inf	mm	float	cortical thickness	Mean thickness of S-circular-insula-inf in the right hemisphere generated by parcellation of the white surface using Destrieux (a2009s) parcellation	31968
1300	27673	aparc-a2009s_rh_thickness_S-circular-insula-sup	mm	float	cortical thickness	Mean thickness of S-circular-insula-sup in the right hemisphere generated by parcellation of the white surface using Destrieux (a2009s) parcellation	31967
1301	27674	aparc-a2009s_rh_thickness_S-collat-transv-ant	mm	float	cortical thickness	Mean thickness of S-collat-transv-ant in the right hemisphere generated by parcellation of the white surface using Destrieux (a2009s) parcellation	31968
1302	27675	aparc-a2009s_rh_thickness_S-collat-transv-post	mm	float	cortical thickness	Mean thickness of S-collat-transv-post in the right hemisphere generated by parcellation of the white surface using Destrieux (a2009s) parcellation	31966
1303	27676	aparc-a2009s_rh_thickness_S-front-inf	mm	float	cortical thickness	Mean thickness of S-front-inf in the right hemisphere generated by parcellation of the white surface using Destrieux (a2009s) parcellation	31968
1304	27677	aparc-a2009s_rh_thickness_S-front-middle	mm	float	cortical thickness	Mean thickness of S-front-middle in the right hemisphere generated by parcellation of the white surface using Destrieux (a2009s) parcellation	31968
1305	27678	aparc-a2009s_rh_thickness_S-front-sup	mm	float	cortical thickness	Mean thickness of S-front-sup in the right hemisphere generated by parcellation of the white surface using Destrieux (a2009s) parcellation	31968
1306	27679	aparc-a2009s_rh_thickness_S-interm-prim-Jensen	mm	float	cortical thickness	Mean thickness of S-interm-prim-Jensen in the right hemisphere generated by parcellation of the white surface using Destrieux (a2009s) parcellation	31964
1307	27680	aparc-a2009s_rh_thickness_S-intrapariet+P-trans	mm	float	cortical thickness	Mean thickness of S-intrapariet+P-trans in the right hemisphere generated by parcellation of the white surface using Destrieux (a2009s) parcellation	31968
1308	27681	aparc-a2009s_rh_thickness_S-oc-middle+Lunatus	mm	float	cortical thickness	Mean thickness of S-oc-middle+Lunatus in the right hemisphere generated by parcellation of the white surface using Destrieux (a2009s) parcellation	31968
1309	27682	aparc-a2009s_rh_thickness_S-oc-sup+transversal	mm	float	cortical thickness	Mean thickness of S-oc-sup+transversal in the right hemisphere generated by parcellation of the white surface using Destrieux (a2009s) parcellation	31968
1310	27683	aparc-a2009s_rh_thickness_S-occipital-ant	mm	float	cortical thickness	Mean thickness of S-occipital-ant in the right hemisphere generated by parcellation of the white surface using Destrieux (a2009s) parcellation	31967
1311	27684	aparc-a2009s_rh_thickness_S-oc-temp-lat	mm	float	cortical thickness	Mean thickness of S-oc-temp-lat in the right hemisphere generated by parcellation of the white surface using Destrieux (a2009s) parcellation	31968
1312	27685	aparc-a2009s_rh_thickness_S-oc-temp-med+Lingual	mm	float	cortical thickness	Mean thickness of S-oc-temp-med+Lingual in the right hemisphere generated by parcellation of the white surface using Destrieux (a2009s) parcellation	31968
1313	27686	aparc-a2009s_rh_thickness_S-orbital-lateral	mm	float	cortical thickness	Mean thickness of S-orbital-lateral in the right hemisphere generated by parcellation of the white surface using Destrieux (a2009s) parcellation	31966
1314	27687	aparc-a2009s_rh_thickness_S-orbital-med-olfact	mm	float	cortical thickness	Mean thickness of S-orbital-med-olfact in the right hemisphere generated by parcellation of the white surface using Destrieux (a2009s) parcellation	31968
1315	27688	aparc-a2009s_rh_thickness_S-orbital-H-Shaped	mm	float	cortical thickness	Mean thickness of S-orbital-H-Shaped in the right hemisphere generated by parcellation of the white surface using Destrieux (a2009s) parcellation	31967
1316	27689	aparc-a2009s_rh_thickness_S-parieto-occipital	mm	float	cortical thickness	Mean thickness of S-parieto-occipital in the right hemisphere generated by parcellation of the white surface using Destrieux (a2009s) parcellation	31968
1317	27690	aparc-a2009s_rh_thickness_S-pericallosal	mm	float	cortical thickness	Mean thickness of S-pericallosal in the right hemisphere generated by parcellation of the white surface using Destrieux (a2009s) parcellation	31968
1318	27691	aparc-a2009s_rh_thickness_S-postcentral	mm	float	cortical thickness	Mean thickness of S-postcentral in the right hemisphere generated by parcellation of the white surface using Destrieux (a2009s) parcellation	31968
1319	27692	aparc-a2009s_rh_thickness_S-precentral-inf-part	mm	float	cortical thickness	Mean thickness of S-precentral-inf-part in the right hemisphere generated by parcellation of the white surface using Destrieux (a2009s) parcellation	31968
1320	27693	aparc-a2009s_rh_thickness_S-precentral-sup-part	mm	float	cortical thickness	Mean thickness of S-precentral-sup-part in the right hemisphere generated by parcellation of the white surface using Destrieux (a2009s) parcellation	31968
1321	27694	aparc-a2009s_rh_thickness_S-suborbital	mm	float	cortical thickness	Mean thickness of S-suborbital in the right hemisphere generated by parcellation of the white surface using Destrieux (a2009s) parcellation	31967
1322	27695	aparc-a2009s_rh_thickness_S-subparietal	mm	float	cortical thickness	Mean thickness of S-subparietal in the right hemisphere generated by parcellation of the white surface using Destrieux (a2009s) parcellation	31968
1323	27696	aparc-a2009s_rh_thickness_S-temporal-inf	mm	float	cortical thickness	Mean thickness of S-temporal-inf in the right hemisphere generated by parcellation of the white surface using Destrieux (a2009s) parcellation	31968
1324	27697	aparc-a2009s_rh_thickness_S-temporal-sup	mm	float	cortical thickness	Mean thickness of S-temporal-sup in the right hemisphere generated by parcellation of the white surface using Destrieux (a2009s) parcellation	31968
1325	27698	aparc-a2009s_rh_thickness_S-temporal-transverse	mm	float	cortical thickness	Mean thickness of S-temporal-transverse in the right hemisphere generated by parcellation of the white surface using Destrieux (a2009s) parcellation	31966
1326	26501	aseg_global_intensity_3rd-Ventricle	AU	float	regional and tissue intensity	Mean intensity of 3rd-Ventricle in the whole brain generated by subcortical volumetric segmentation (aseg)	31968
1327	26502	aseg_global_intensity_4th-Ventricle	AU	float	regional and tissue intensity	Mean intensity of 4th-Ventricle in the whole brain generated by subcortical volumetric segmentation (aseg)	31968
1328	26503	aseg_global_intensity_5th-Ventricle	AU	float	regional and tissue intensity	Mean intensity of 5th-Ventricle in the whole brain generated by subcortical volumetric segmentation (aseg)	31968
1329	26504	aseg_global_intensity_Brain-Stem	AU	float	regional and tissue intensity	Mean intensity of Brain-Stem in the whole brain generated by subcortical volumetric segmentation (aseg)	31968
1330	26505	aseg_global_intensity_CSF	AU	float	regional and tissue intensity	Mean intensity of CSF in the whole brain generated by subcortical volumetric segmentation (aseg)	31968
1331	26506	aseg_global_intensity_WM-hypointensities	AU	float	regional and tissue intensity	Mean intensity of WM-hypointensities in the whole brain generated by subcortical volumetric segmentation (aseg)	31968
1332	26507	aseg_global_intensity_non-WM-hypointensities	AU	float	regional and tissue intensity	Mean intensity of non-WM-hypointensities in the whole brain generated by subcortical volumetric segmentation (aseg)	31968
1333	26508	aseg_global_intensity_Optic-Chiasm	AU	float	regional and tissue intensity	Mean intensity of Optic-Chiasm in the whole brain generated by subcortical volumetric segmentation (aseg)	31968
1334	26509	aseg_global_intensity_CC-Posterior	AU	float	regional and tissue intensity	Mean intensity of CC-Posterior in the whole brain generated by subcortical volumetric segmentation (aseg)	31968
1335	26510	aseg_global_intensity_CC-Mid-Posterior	AU	float	regional and tissue intensity	Mean intensity of CC-Mid-Posterior in the whole brain generated by subcortical volumetric segmentation (aseg)	31968
1336	26511	aseg_global_intensity_CC-Central	AU	float	regional and tissue intensity	Mean intensity of CC-Central in the whole brain generated by subcortical volumetric segmentation (aseg)	31968
1337	26512	aseg_global_intensity_CC-Mid-Anterior	AU	float	regional and tissue intensity	Mean intensity of CC-Mid-Anterior in the whole brain generated by subcortical volumetric segmentation (aseg)	31968
1338	26513	aseg_global_intensity_CC-Anterior	AU	float	regional and tissue intensity	Mean intensity of CC-Anterior in the whole brain generated by subcortical volumetric segmentation (aseg)	31968
1339	26538	aseg_lh_intensity_Lateral-Ventricle	AU	float	regional and tissue intensity	Mean intensity of Lateral-Ventricle in the left hemisphere generated by subcortical volumetric segmentation (aseg)	31968
1340	26539	aseg_lh_intensity_Inf-Lat-Vent	AU	float	regional and tissue intensity	Mean intensity of Inf-Lat-Vent in the left hemisphere generated by subcortical volumetric segmentation (aseg)	31968
1341	26540	aseg_lh_intensity_Cerebellum-White-Matter	AU	float	regional and tissue intensity	Mean intensity of Cerebellum-White-Matter in the left hemisphere generated by subcortical volumetric segmentation (aseg)	31968
1342	26541	aseg_lh_intensity_Cerebellum-Cortex	AU	float	regional and tissue intensity	Mean intensity of Cerebellum-Cortex in the left hemisphere generated by subcortical volumetric segmentation (aseg)	31968
1343	26542	aseg_lh_intensity_Thalamus-Proper	AU	float	regional and tissue intensity	Mean intensity of Thalamus-Proper in the left hemisphere generated by subcortical volumetric segmentation (aseg)	31967
1344	26543	aseg_lh_intensity_Caudate	AU	float	regional and tissue intensity	Mean intensity of Caudate in the left hemisphere generated by subcortical volumetric segmentation (aseg)	31968
1345	26544	aseg_lh_intensity_Putamen	AU	float	regional and tissue intensity	Mean intensity of Putamen in the left hemisphere generated by subcortical volumetric segmentation (aseg)	31968
1346	26545	aseg_lh_intensity_Pallidum	AU	float	regional and tissue intensity	Mean intensity of Pallidum in the left hemisphere generated by subcortical volumetric segmentation (aseg)	31968
1347	26546	aseg_lh_intensity_Hippocampus	AU	float	regional and tissue intensity	Mean intensity of Hippocampus in the left hemisphere generated by subcortical volumetric segmentation (aseg)	31968
1348	26547	aseg_lh_intensity_Amygdala	AU	float	regional and tissue intensity	Mean intensity of Amygdala in the left hemisphere generated by subcortical volumetric segmentation (aseg)	31968
1349	26548	aseg_lh_intensity_Accumbens-area	AU	float	regional and tissue intensity	Mean intensity of Accumbens-area in the left hemisphere generated by subcortical volumetric segmentation (aseg)	31968
1350	26549	aseg_lh_intensity_VentralDC	AU	float	regional and tissue intensity	Mean intensity of VentralDC in the left hemisphere generated by subcortical volumetric segmentation (aseg)	31968
1351	26550	aseg_lh_intensity_vessel	AU	float	regional and tissue intensity	Mean intensity of vessel in the left hemisphere generated by subcortical volumetric segmentation (aseg)	31968
1352	26551	aseg_lh_intensity_choroid-plexus	AU	float	regional and tissue intensity	Mean intensity of choroid-plexus in the left hemisphere generated by subcortical volumetric segmentation (aseg)	31968
1353	26569	aseg_rh_intensity_Lateral-Ventricle	AU	float	regional and tissue intensity	Mean intensity of Lateral-Ventricle in the right hemisphere generated by subcortical volumetric segmentation (aseg)	31968
1354	26570	aseg_rh_intensity_Inf-Lat-Vent	AU	float	regional and tissue intensity	Mean intensity of Inf-Lat-Vent in the right hemisphere generated by subcortical volumetric segmentation (aseg)	31968
1355	26571	aseg_rh_intensity_Cerebellum-White-Matter	AU	float	regional and tissue intensity	Mean intensity of Cerebellum-White-Matter in the right hemisphere generated by subcortical volumetric segmentation (aseg)	31968
1356	26572	aseg_rh_intensity_Cerebellum-Cortex	AU	float	regional and tissue intensity	Mean intensity of Cerebellum-Cortex in the right hemisphere generated by subcortical volumetric segmentation (aseg)	31968
1357	26573	aseg_rh_intensity_Thalamus-Proper	AU	float	regional and tissue intensity	Mean intensity of Thalamus-Proper in the right hemisphere generated by subcortical volumetric segmentation (aseg)	31967
1358	26574	aseg_rh_intensity_Caudate	AU	float	regional and tissue intensity	Mean intensity of Caudate in the right hemisphere generated by subcortical volumetric segmentation (aseg)	31968
1359	26575	aseg_rh_intensity_Putamen	AU	float	regional and tissue intensity	Mean intensity of Putamen in the right hemisphere generated by subcortical volumetric segmentation (aseg)	31968
1360	26576	aseg_rh_intensity_Pallidum	AU	float	regional and tissue intensity	Mean intensity of Pallidum in the right hemisphere generated by subcortical volumetric segmentation (aseg)	31968
1361	26577	aseg_rh_intensity_Hippocampus	AU	float	regional and tissue intensity	Mean intensity of Hippocampus in the right hemisphere generated by subcortical volumetric segmentation (aseg)	31968
1362	26578	aseg_rh_intensity_Amygdala	AU	float	regional and tissue intensity	Mean intensity of Amygdala in the right hemisphere generated by subcortical volumetric segmentation (aseg)	31968
1363	26579	aseg_rh_intensity_Accumbens-area	AU	float	regional and tissue intensity	Mean intensity of Accumbens-area in the right hemisphere generated by subcortical volumetric segmentation (aseg)	31968
1364	26580	aseg_rh_intensity_VentralDC	AU	float	regional and tissue intensity	Mean intensity of VentralDC in the right hemisphere generated by subcortical volumetric segmentation (aseg)	31968
1365	26581	aseg_rh_intensity_vessel	AU	float	regional and tissue intensity	Mean intensity of vessel in the right hemisphere generated by subcortical volumetric segmentation (aseg)	31968
1366	26582	aseg_rh_intensity_choroid-plexus	AU	float	regional and tissue intensity	Mean intensity of choroid-plexus in the right hemisphere generated by subcortical volumetric segmentation (aseg)	31968
1367	26989	wg_lh_intensity-contrast_unknown	AU	float	cortical grey-white contrast	Grey-white contrast in unknown in the left hemisphere calculated as a percentage of the mean gray-white matter intensity from Desikan-Killiany parcellation	31968
1368	26990	wg_lh_intensity-contrast_bankssts	AU	float	cortical grey-white contrast	Grey-white contrast in bankssts in the left hemisphere calculated as a percentage of the mean gray-white matter intensity from Desikan-Killiany parcellation	31968
1369	26991	wg_lh_intensity-contrast_caudalanteriorcingulate	AU	float	cortical grey-white contrast	Grey-white contrast in caudalanteriorcingulate in the left hemisphere calculated as a percentage of the mean gray-white matter intensity from Desikan-Killiany parcellation	31967
1370	26992	wg_lh_intensity-contrast_caudalmiddlefrontal	AU	float	cortical grey-white contrast	Grey-white contrast in caudalmiddlefrontal in the left hemisphere calculated as a percentage of the mean gray-white matter intensity from Desikan-Killiany parcellation	31968
1371	26993	wg_lh_intensity-contrast_cuneus	AU	float	cortical grey-white contrast	Grey-white contrast in cuneus in the left hemisphere calculated as a percentage of the mean gray-white matter intensity from Desikan-Killiany parcellation	31968
1372	26994	wg_lh_intensity-contrast_entorhinal	AU	float	cortical grey-white contrast	Grey-white contrast in entorhinal in the left hemisphere calculated as a percentage of the mean gray-white matter intensity from Desikan-Killiany parcellation	31967
1373	26995	wg_lh_intensity-contrast_fusiform	AU	float	cortical grey-white contrast	Grey-white contrast in fusiform in the left hemisphere calculated as a percentage of the mean gray-white matter intensity from Desikan-Killiany parcellation	31968
1374	26996	wg_lh_intensity-contrast_inferiorparietal	AU	float	cortical grey-white contrast	Grey-white contrast in inferiorparietal in the left hemisphere calculated as a percentage of the mean gray-white matter intensity from Desikan-Killiany parcellation	31968
1375	26997	wg_lh_intensity-contrast_inferiortemporal	AU	float	cortical grey-white contrast	Grey-white contrast in inferiortemporal in the left hemisphere calculated as a percentage of the mean gray-white matter intensity from Desikan-Killiany parcellation	31968
1376	26998	wg_lh_intensity-contrast_isthmuscingulate	AU	float	cortical grey-white contrast	Grey-white contrast in isthmuscingulate in the left hemisphere calculated as a percentage of the mean gray-white matter intensity from Desikan-Killiany parcellation	31967
1377	26999	wg_lh_intensity-contrast_lateraloccipital	AU	float	cortical grey-white contrast	Grey-white contrast in lateraloccipital in the left hemisphere calculated as a percentage of the mean gray-white matter intensity from Desikan-Killiany parcellation	31968
1378	27000	wg_lh_intensity-contrast_lateralorbitofrontal	AU	float	cortical grey-white contrast	Grey-white contrast in lateralorbitofrontal in the left hemisphere calculated as a percentage of the mean gray-white matter intensity from Desikan-Killiany parcellation	31967
1379	27001	wg_lh_intensity-contrast_lingual	AU	float	cortical grey-white contrast	Grey-white contrast in lingual in the left hemisphere calculated as a percentage of the mean gray-white matter intensity from Desikan-Killiany parcellation	31968
1380	27002	wg_lh_intensity-contrast_medialorbitofrontal	AU	float	cortical grey-white contrast	Grey-white contrast in medialorbitofrontal in the left hemisphere calculated as a percentage of the mean gray-white matter intensity from Desikan-Killiany parcellation	31968
1381	27003	wg_lh_intensity-contrast_middletemporal	AU	float	cortical grey-white contrast	Grey-white contrast in middletemporal in the left hemisphere calculated as a percentage of the mean gray-white matter intensity from Desikan-Killiany parcellation	31968
1382	27004	wg_lh_intensity-contrast_parahippocampal	AU	float	cortical grey-white contrast	Grey-white contrast in parahippocampal in the left hemisphere calculated as a percentage of the mean gray-white matter intensity from Desikan-Killiany parcellation	31968
1383	27005	wg_lh_intensity-contrast_paracentral	AU	float	cortical grey-white contrast	Grey-white contrast in paracentral in the left hemisphere calculated as a percentage of the mean gray-white matter intensity from Desikan-Killiany parcellation	31968
1384	27006	wg_lh_intensity-contrast_parsopercularis	AU	float	cortical grey-white contrast	Grey-white contrast in parsopercularis in the left hemisphere calculated as a percentage of the mean gray-white matter intensity from Desikan-Killiany parcellation	31968
1385	27007	wg_lh_intensity-contrast_parsorbitalis	AU	float	cortical grey-white contrast	Grey-white contrast in parsorbitalis in the left hemisphere calculated as a percentage of the mean gray-white matter intensity from Desikan-Killiany parcellation	31967
1386	27008	wg_lh_intensity-contrast_parstriangularis	AU	float	cortical grey-white contrast	Grey-white contrast in parstriangularis in the left hemisphere calculated as a percentage of the mean gray-white matter intensity from Desikan-Killiany parcellation	31968
1387	27009	wg_lh_intensity-contrast_pericalcarine	AU	float	cortical grey-white contrast	Grey-white contrast in pericalcarine in the left hemisphere calculated as a percentage of the mean gray-white matter intensity from Desikan-Killiany parcellation	31968
1388	27010	wg_lh_intensity-contrast_postcentral	AU	float	cortical grey-white contrast	Grey-white contrast in postcentral in the left hemisphere calculated as a percentage of the mean gray-white matter intensity from Desikan-Killiany parcellation	31968
1389	27011	wg_lh_intensity-contrast_posteriorcingulate	AU	float	cortical grey-white contrast	Grey-white contrast in posteriorcingulate in the left hemisphere calculated as a percentage of the mean gray-white matter intensity from Desikan-Killiany parcellation	31967
1390	27012	wg_lh_intensity-contrast_precentral	AU	float	cortical grey-white contrast	Grey-white contrast in precentral in the left hemisphere calculated as a percentage of the mean gray-white matter intensity from Desikan-Killiany parcellation	31968
1391	27013	wg_lh_intensity-contrast_precuneus	AU	float	cortical grey-white contrast	Grey-white contrast in precuneus in the left hemisphere calculated as a percentage of the mean gray-white matter intensity from Desikan-Killiany parcellation	31968
1392	27014	wg_lh_intensity-contrast_rostralanteriorcingulate	AU	float	cortical grey-white contrast	Grey-white contrast in rostralanteriorcingulate in the left hemisphere calculated as a percentage of the mean gray-white matter intensity from Desikan-Killiany parcellation	31967
1393	27015	wg_lh_intensity-contrast_rostralmiddlefrontal	AU	float	cortical grey-white contrast	Grey-white contrast in rostralmiddlefrontal in the left hemisphere calculated as a percentage of the mean gray-white matter intensity from Desikan-Killiany parcellation	31968
1394	27016	wg_lh_intensity-contrast_superiorfrontal	AU	float	cortical grey-white contrast	Grey-white contrast in superiorfrontal in the left hemisphere calculated as a percentage of the mean gray-white matter intensity from Desikan-Killiany parcellation	31968
1395	27017	wg_lh_intensity-contrast_superiorparietal	AU	float	cortical grey-white contrast	Grey-white contrast in superiorparietal in the left hemisphere calculated as a percentage of the mean gray-white matter intensity from Desikan-Killiany parcellation	31968
1396	27018	wg_lh_intensity-contrast_superiortemporal	AU	float	cortical grey-white contrast	Grey-white contrast in superiortemporal in the left hemisphere calculated as a percentage of the mean gray-white matter intensity from Desikan-Killiany parcellation	31968
1397	27019	wg_lh_intensity-contrast_supramarginal	AU	float	cortical grey-white contrast	Grey-white contrast in supramarginal in the left hemisphere calculated as a percentage of the mean gray-white matter intensity from Desikan-Killiany parcellation	31968
1398	27020	wg_lh_intensity-contrast_frontalpole	AU	float	cortical grey-white contrast	Grey-white contrast in frontalpole in the left hemisphere calculated as a percentage of the mean gray-white matter intensity from Desikan-Killiany parcellation	31967
1399	27021	wg_lh_intensity-contrast_temporalpole	AU	float	cortical grey-white contrast	Grey-white contrast in temporalpole in the left hemisphere calculated as a percentage of the mean gray-white matter intensity from Desikan-Killiany parcellation	31967
1400	27022	wg_lh_intensity-contrast_transversetemporal	AU	float	cortical grey-white contrast	Grey-white contrast in transversetemporal in the left hemisphere calculated as a percentage of the mean gray-white matter intensity from Desikan-Killiany parcellation	31968
1401	27023	wg_lh_intensity-contrast_insula	AU	float	cortical grey-white contrast	Grey-white contrast in insula in the left hemisphere calculated as a percentage of the mean gray-white matter intensity from Desikan-Killiany parcellation	31968
1402	27024	wg_rh_intensity-contrast_unknown	AU	float	cortical grey-white contrast	Grey-white contrast in unknown in the right hemisphere calculated as a percentage of the mean gray-white matter intensity from Desikan-Killiany parcellation	31968
1403	27025	wg_rh_intensity-contrast_bankssts	AU	float	cortical grey-white contrast	Grey-white contrast in bankssts in the right hemisphere calculated as a percentage of the mean gray-white matter intensity from Desikan-Killiany parcellation	31968
1404	27026	wg_rh_intensity-contrast_caudalanteriorcingulate	AU	float	cortical grey-white contrast	Grey-white contrast in caudalanteriorcingulate in the right hemisphere calculated as a percentage of the mean gray-white matter intensity from Desikan-Killiany parcellation	31966
1405	27027	wg_rh_intensity-contrast_caudalmiddlefrontal	AU	float	cortical grey-white contrast	Grey-white contrast in caudalmiddlefrontal in the right hemisphere calculated as a percentage of the mean gray-white matter intensity from Desikan-Killiany parcellation	31968
1406	27028	wg_rh_intensity-contrast_cuneus	AU	float	cortical grey-white contrast	Grey-white contrast in cuneus in the right hemisphere calculated as a percentage of the mean gray-white matter intensity from Desikan-Killiany parcellation	31968
1407	27029	wg_rh_intensity-contrast_entorhinal	AU	float	cortical grey-white contrast	Grey-white contrast in entorhinal in the right hemisphere calculated as a percentage of the mean gray-white matter intensity from Desikan-Killiany parcellation	31968
1408	27030	wg_rh_intensity-contrast_fusiform	AU	float	cortical grey-white contrast	Grey-white contrast in fusiform in the right hemisphere calculated as a percentage of the mean gray-white matter intensity from Desikan-Killiany parcellation	31968
1409	27031	wg_rh_intensity-contrast_inferiorparietal	AU	float	cortical grey-white contrast	Grey-white contrast in inferiorparietal in the right hemisphere calculated as a percentage of the mean gray-white matter intensity from Desikan-Killiany parcellation	31968
1410	27032	wg_rh_intensity-contrast_inferiortemporal	AU	float	cortical grey-white contrast	Grey-white contrast in inferiortemporal in the right hemisphere calculated as a percentage of the mean gray-white matter intensity from Desikan-Killiany parcellation	31968
1411	27033	wg_rh_intensity-contrast_isthmuscingulate	AU	float	cortical grey-white contrast	Grey-white contrast in isthmuscingulate in the right hemisphere calculated as a percentage of the mean gray-white matter intensity from Desikan-Killiany parcellation	31968
1412	27034	wg_rh_intensity-contrast_lateraloccipital	AU	float	cortical grey-white contrast	Grey-white contrast in lateraloccipital in the right hemisphere calculated as a percentage of the mean gray-white matter intensity from Desikan-Killiany parcellation	31968
1413	27035	wg_rh_intensity-contrast_lateralorbitofrontal	AU	float	cortical grey-white contrast	Grey-white contrast in lateralorbitofrontal in the right hemisphere calculated as a percentage of the mean gray-white matter intensity from Desikan-Killiany parcellation	31968
1414	27036	wg_rh_intensity-contrast_lingual	AU	float	cortical grey-white contrast	Grey-white contrast in lingual in the right hemisphere calculated as a percentage of the mean gray-white matter intensity from Desikan-Killiany parcellation	31968
1415	27037	wg_rh_intensity-contrast_medialorbitofrontal	AU	float	cortical grey-white contrast	Grey-white contrast in medialorbitofrontal in the right hemisphere calculated as a percentage of the mean gray-white matter intensity from Desikan-Killiany parcellation	31968
1416	27038	wg_rh_intensity-contrast_middletemporal	AU	float	cortical grey-white contrast	Grey-white contrast in middletemporal in the right hemisphere calculated as a percentage of the mean gray-white matter intensity from Desikan-Killiany parcellation	31968
1417	27039	wg_rh_intensity-contrast_parahippocampal	AU	float	cortical grey-white contrast	Grey-white contrast in parahippocampal in the right hemisphere calculated as a percentage of the mean gray-white matter intensity from Desikan-Killiany parcellation	31968
1418	27040	wg_rh_intensity-contrast_paracentral	AU	float	cortical grey-white contrast	Grey-white contrast in paracentral in the right hemisphere calculated as a percentage of the mean gray-white matter intensity from Desikan-Killiany parcellation	31968
1419	27041	wg_rh_intensity-contrast_parsopercularis	AU	float	cortical grey-white contrast	Grey-white contrast in parsopercularis in the right hemisphere calculated as a percentage of the mean gray-white matter intensity from Desikan-Killiany parcellation	31968
1420	27042	wg_rh_intensity-contrast_parsorbitalis	AU	float	cortical grey-white contrast	Grey-white contrast in parsorbitalis in the right hemisphere calculated as a percentage of the mean gray-white matter intensity from Desikan-Killiany parcellation	31966
1421	27043	wg_rh_intensity-contrast_parstriangularis	AU	float	cortical grey-white contrast	Grey-white contrast in parstriangularis in the right hemisphere calculated as a percentage of the mean gray-white matter intensity from Desikan-Killiany parcellation	31968
1422	27044	wg_rh_intensity-contrast_pericalcarine	AU	float	cortical grey-white contrast	Grey-white contrast in pericalcarine in the right hemisphere calculated as a percentage of the mean gray-white matter intensity from Desikan-Killiany parcellation	31968
1423	27045	wg_rh_intensity-contrast_postcentral	AU	float	cortical grey-white contrast	Grey-white contrast in postcentral in the right hemisphere calculated as a percentage of the mean gray-white matter intensity from Desikan-Killiany parcellation	31968
1424	27046	wg_rh_intensity-contrast_posteriorcingulate	AU	float	cortical grey-white contrast	Grey-white contrast in posteriorcingulate in the right hemisphere calculated as a percentage of the mean gray-white matter intensity from Desikan-Killiany parcellation	31968
1425	27047	wg_rh_intensity-contrast_precentral	AU	float	cortical grey-white contrast	Grey-white contrast in precentral in the right hemisphere calculated as a percentage of the mean gray-white matter intensity from Desikan-Killiany parcellation	31968
1426	27048	wg_rh_intensity-contrast_precuneus	AU	float	cortical grey-white contrast	Grey-white contrast in precuneus in the right hemisphere calculated as a percentage of the mean gray-white matter intensity from Desikan-Killiany parcellation	31968
1427	27049	wg_rh_intensity-contrast_rostralanteriorcingulate	AU	float	cortical grey-white contrast	Grey-white contrast in rostralanteriorcingulate in the right hemisphere calculated as a percentage of the mean gray-white matter intensity from Desikan-Killiany parcellation	31967
1428	27050	wg_rh_intensity-contrast_rostralmiddlefrontal	AU	float	cortical grey-white contrast	Grey-white contrast in rostralmiddlefrontal in the right hemisphere calculated as a percentage of the mean gray-white matter intensity from Desikan-Killiany parcellation	31968
1429	27051	wg_rh_intensity-contrast_superiorfrontal	AU	float	cortical grey-white contrast	Grey-white contrast in superiorfrontal in the right hemisphere calculated as a percentage of the mean gray-white matter intensity from Desikan-Killiany parcellation	31968
1430	27052	wg_rh_intensity-contrast_superiorparietal	AU	float	cortical grey-white contrast	Grey-white contrast in superiorparietal in the right hemisphere calculated as a percentage of the mean gray-white matter intensity from Desikan-Killiany parcellation	31968
1431	27053	wg_rh_intensity-contrast_superiortemporal	AU	float	cortical grey-white contrast	Grey-white contrast in superiortemporal in the right hemisphere calculated as a percentage of the mean gray-white matter intensity from Desikan-Killiany parcellation	31968
1432	27054	wg_rh_intensity-contrast_supramarginal	AU	float	cortical grey-white contrast	Grey-white contrast in supramarginal in the right hemisphere calculated as a percentage of the mean gray-white matter intensity from Desikan-Killiany parcellation	31968
1433	27055	wg_rh_intensity-contrast_frontalpole	AU	float	cortical grey-white contrast	Grey-white contrast in frontalpole in the right hemisphere calculated as a percentage of the mean gray-white matter intensity from Desikan-Killiany parcellation	31967
1434	27056	wg_rh_intensity-contrast_temporalpole	AU	float	cortical grey-white contrast	Grey-white contrast in temporalpole in the right hemisphere calculated as a percentage of the mean gray-white matter intensity from Desikan-Killiany parcellation	31968
1435	27057	wg_rh_intensity-contrast_transversetemporal	AU	float	cortical grey-white contrast	Grey-white contrast in transversetemporal in the right hemisphere calculated as a percentage of the mean gray-white matter intensity from Desikan-Killiany parcellation	31967
1436	27058	wg_rh_intensity-contrast_insula	AU	float	cortical grey-white contrast	Grey-white contrast in insula in the right hemisphere calculated as a percentage of the mean gray-white matter intensity from Desikan-Killiany parcellation	31968
1437	25781	IDP_T2_FLAIR_BIANCA_WMH_volume	mm3	int	white matter hyperintensity volume	Total volume of white matter hyperintensities (from T1 and T2_FLAIR images)	32114
1438	25026	IDP_SWI_T2star_left_thalamus	ms	float	regional T2*	Median T2star in left thalamus (from SWI data)	30056
1439	25027	IDP_SWI_T2star_right_thalamus	ms	float	regional T2*	Median T2star in right thalamus (from SWI data)	30056
1440	25028	IDP_SWI_T2star_left_caudate	ms	float	regional T2*	Median T2star in left caudate (from SWI data)	30056
1441	25029	IDP_SWI_T2star_right_caudate	ms	float	regional T2*	Median T2star in right caudate (from SWI data)	30056
1442	25030	IDP_SWI_T2star_left_putamen	ms	float	regional T2*	Median T2star in left putamen (from SWI data)	30056
1443	25031	IDP_SWI_T2star_right_putamen	ms	float	regional T2*	Median T2star in right putamen (from SWI data)	30056
1444	25032	IDP_SWI_T2star_left_pallidum	ms	float	regional T2*	Median T2star in left pallidum (from SWI data)	30056
1445	25033	IDP_SWI_T2star_right_pallidum	ms	float	regional T2*	Median T2star in right pallidum (from SWI data)	30056
1446	25034	IDP_SWI_T2star_left_hippocampus	ms	float	regional T2*	Median T2star in left hippocampus (from SWI data)	30056
1447	25035	IDP_SWI_T2star_right_hippocampus	ms	float	regional T2*	Median T2star in right hippocampus (from SWI data)	30056
1448	25036	IDP_SWI_T2star_left_amygdala	ms	float	regional T2*	Median T2star in left amygdala (from SWI data)	30056
1449	25037	IDP_SWI_T2star_right_amygdala	ms	float	regional T2*	Median T2star in right amygdala (from SWI data)	30056
1450	25038	IDP_SWI_T2star_left_accumbens	ms	float	regional T2*	Median T2star in left accumbens (from SWI data)	30056
1451	25039	IDP_SWI_T2star_right_accumbens	ms	float	regional T2*	Median T2star in right accumbens (from SWI data)	30056
1452	25056	IDP_dMRI_TBSS_FA_Middle_cerebellar_peduncle	AU	float	WM tract FA	Mean FA (fractional anisotropy) in middle cerebellar peduncle on FA skeleton (from dMRI data)	31356
1453	25057	IDP_dMRI_TBSS_FA_Pontine_crossing_tract	AU	float	WM tract FA	Mean FA (fractional anisotropy) in pontine crossing tract on FA skeleton (from dMRI data)	31356
1454	25058	IDP_dMRI_TBSS_FA_Genu_of_corpus_callosum	AU	float	WM tract FA	Mean FA (fractional anisotropy) in genu of corpus callosum on FA skeleton (from dMRI data)	31356
1455	25059	IDP_dMRI_TBSS_FA_Body_of_corpus_callosum	AU	float	WM tract FA	Mean FA (fractional anisotropy) in body of corpus callosum on FA skeleton (from dMRI data)	31356
1456	25060	IDP_dMRI_TBSS_FA_Splenium_of_corpus_callosum	AU	float	WM tract FA	Mean FA (fractional anisotropy) in splenium of corpus callosum on FA skeleton (from dMRI data)	31356
1457	25061	IDP_dMRI_TBSS_FA_Fornix	AU	float	WM tract FA	Mean FA (fractional anisotropy) in fornix on FA skeleton (from dMRI data)	31356
1458	25062	IDP_dMRI_TBSS_FA_Corticospinal_tract_R	AU	float	WM tract FA	Mean FA (fractional anisotropy) in corticospinal tract (right) on FA skeleton (from dMRI data)	31356
1459	25063	IDP_dMRI_TBSS_FA_Corticospinal_tract_L	AU	float	WM tract FA	Mean FA (fractional anisotropy) in corticospinal tract (left) on FA skeleton (from dMRI data)	31356
1460	25064	IDP_dMRI_TBSS_FA_Medial_lemniscus_R	AU	float	WM tract FA	Mean FA (fractional anisotropy) in medial lemniscus (right) on FA skeleton (from dMRI data)	31356
1461	25065	IDP_dMRI_TBSS_FA_Medial_lemniscus_L	AU	float	WM tract FA	Mean FA (fractional anisotropy) in medial lemniscus (left) on FA skeleton (from dMRI data)	31356
1462	25066	IDP_dMRI_TBSS_FA_Inferior_cerebellar_peduncle_R	AU	float	WM tract FA	Mean FA (fractional anisotropy) in inferior cerebellar peduncle (right) on FA skeleton (from dMRI data)	31356
1463	25067	IDP_dMRI_TBSS_FA_Inferior_cerebellar_peduncle_L	AU	float	WM tract FA	Mean FA (fractional anisotropy) in inferior cerebellar peduncle (left) on FA skeleton (from dMRI data)	31356
1464	25068	IDP_dMRI_TBSS_FA_Superior_cerebellar_peduncle_R	AU	float	WM tract FA	Mean FA (fractional anisotropy) in superior cerebellar peduncle (right) on FA skeleton (from dMRI data)	31356
1465	25069	IDP_dMRI_TBSS_FA_Superior_cerebellar_peduncle_L	AU	float	WM tract FA	Mean FA (fractional anisotropy) in superior cerebellar peduncle (left) on FA skeleton (from dMRI data)	31356
1466	25070	IDP_dMRI_TBSS_FA_Cerebral_peduncle_R	AU	float	WM tract FA	Mean FA (fractional anisotropy) in cerebral peduncle (right) on FA skeleton (from dMRI data)	31356
1467	25071	IDP_dMRI_TBSS_FA_Cerebral_peduncle_L	AU	float	WM tract FA	Mean FA (fractional anisotropy) in cerebral peduncle (left) on FA skeleton (from dMRI data)	31356
1468	25072	IDP_dMRI_TBSS_FA_Anterior_limb_of_internal_capsule_R	AU	float	WM tract FA	Mean FA (fractional anisotropy) in anterior limb of internal capsule (right) on FA skeleton (from dMRI data)	31356
1469	25073	IDP_dMRI_TBSS_FA_Anterior_limb_of_internal_capsule_L	AU	float	WM tract FA	Mean FA (fractional anisotropy) in anterior limb of internal capsule (left) on FA skeleton (from dMRI data)	31356
1470	25074	IDP_dMRI_TBSS_FA_Posterior_limb_of_internal_capsule_R	AU	float	WM tract FA	Mean FA (fractional anisotropy) in posterior limb of internal capsule (right) on FA skeleton (from dMRI data)	31356
1471	25075	IDP_dMRI_TBSS_FA_Posterior_limb_of_internal_capsule_L	AU	float	WM tract FA	Mean FA (fractional anisotropy) in posterior limb of internal capsule (left) on FA skeleton (from dMRI data)	31356
1472	25076	IDP_dMRI_TBSS_FA_Retrolenticular_part_of_internal_capsule_R	AU	float	WM tract FA	Mean FA (fractional anisotropy) in retrolenticular part of internal capsule (right) on FA skeleton (from dMRI data)	31356
1473	25077	IDP_dMRI_TBSS_FA_Retrolenticular_part_of_internal_capsule_L	AU	float	WM tract FA	Mean FA (fractional anisotropy) in retrolenticular part of internal capsule (left) on FA skeleton (from dMRI data)	31356
1474	25078	IDP_dMRI_TBSS_FA_Anterior_corona_radiata_R	AU	float	WM tract FA	Mean FA (fractional anisotropy) in anterior corona radiata (right) on FA skeleton (from dMRI data)	31356
1475	25079	IDP_dMRI_TBSS_FA_Anterior_corona_radiata_L	AU	float	WM tract FA	Mean FA (fractional anisotropy) in anterior corona radiata (left) on FA skeleton (from dMRI data)	31356
1476	25080	IDP_dMRI_TBSS_FA_Superior_corona_radiata_R	AU	float	WM tract FA	Mean FA (fractional anisotropy) in superior corona radiata (right) on FA skeleton (from dMRI data)	31356
1477	25081	IDP_dMRI_TBSS_FA_Superior_corona_radiata_L	AU	float	WM tract FA	Mean FA (fractional anisotropy) in superior corona radiata (left) on FA skeleton (from dMRI data)	31356
1478	25082	IDP_dMRI_TBSS_FA_Posterior_corona_radiata_R	AU	float	WM tract FA	Mean FA (fractional anisotropy) in posterior corona radiata (right) on FA skeleton (from dMRI data)	31356
1479	25083	IDP_dMRI_TBSS_FA_Posterior_corona_radiata_L	AU	float	WM tract FA	Mean FA (fractional anisotropy) in posterior corona radiata (left) on FA skeleton (from dMRI data)	31356
1480	25084	IDP_dMRI_TBSS_FA_Posterior_thalamic_radiation_R	AU	float	WM tract FA	Mean FA (fractional anisotropy) in posterior thalamic radiation (right) on FA skeleton (from dMRI data)	31356
1481	25085	IDP_dMRI_TBSS_FA_Posterior_thalamic_radiation_L	AU	float	WM tract FA	Mean FA (fractional anisotropy) in posterior thalamic radiation (left) on FA skeleton (from dMRI data)	31356
1482	25086	IDP_dMRI_TBSS_FA_Sagittal_stratum_R	AU	float	WM tract FA	Mean FA (fractional anisotropy) in sagittal stratum (right) on FA skeleton (from dMRI data)	31356
1483	25087	IDP_dMRI_TBSS_FA_Sagittal_stratum_L	AU	float	WM tract FA	Mean FA (fractional anisotropy) in sagittal stratum (left) on FA skeleton (from dMRI data)	31356
1484	25088	IDP_dMRI_TBSS_FA_External_capsule_R	AU	float	WM tract FA	Mean FA (fractional anisotropy) in external capsule (right) on FA skeleton (from dMRI data)	31356
1485	25089	IDP_dMRI_TBSS_FA_External_capsule_L	AU	float	WM tract FA	Mean FA (fractional anisotropy) in external capsule (left) on FA skeleton (from dMRI data)	31356
1486	25090	IDP_dMRI_TBSS_FA_Cingulum_cingulate_gyrus_R	AU	float	WM tract FA	Mean FA (fractional anisotropy) in cingulum cingulate gyrus (right) on FA skeleton (from dMRI data)	31356
1487	25091	IDP_dMRI_TBSS_FA_Cingulum_cingulate_gyrus_L	AU	float	WM tract FA	Mean FA (fractional anisotropy) in cingulum cingulate gyrus (left) on FA skeleton (from dMRI data)	31356
1488	25092	IDP_dMRI_TBSS_FA_Cingulum_hippocampus_R	AU	float	WM tract FA	Mean FA (fractional anisotropy) in cingulum hippocampus (right) on FA skeleton (from dMRI data)	31356
1489	25093	IDP_dMRI_TBSS_FA_Cingulum_hippocampus_L	AU	float	WM tract FA	Mean FA (fractional anisotropy) in cingulum hippocampus (left) on FA skeleton (from dMRI data)	31356
1490	25094	IDP_dMRI_TBSS_FA_Fornix_cres+Stria_terminalis_R	AU	float	WM tract FA	Mean FA (fractional anisotropy) in fornix cres+stria terminalis (right) on FA skeleton (from dMRI data)	31356
1491	25095	IDP_dMRI_TBSS_FA_Fornix_cres+Stria_terminalis_L	AU	float	WM tract FA	Mean FA (fractional anisotropy) in fornix cres+stria terminalis (left) on FA skeleton (from dMRI data)	31356
1492	25096	IDP_dMRI_TBSS_FA_Superior_longitudinal_fasciculus_R	AU	float	WM tract FA	Mean FA (fractional anisotropy) in superior longitudinal fasciculus (right) on FA skeleton (from dMRI data)	31356
1493	25097	IDP_dMRI_TBSS_FA_Superior_longitudinal_fasciculus_L	AU	float	WM tract FA	Mean FA (fractional anisotropy) in superior longitudinal fasciculus (left) on FA skeleton (from dMRI data)	31356
1494	25098	IDP_dMRI_TBSS_FA_Superior_fronto-occipital_fasciculus_R	AU	float	WM tract FA	Mean FA (fractional anisotropy) in superior fronto-occipital fasciculus (right) on FA skeleton (from dMRI data)	31356
1495	25099	IDP_dMRI_TBSS_FA_Superior_fronto-occipital_fasciculus_L	AU	float	WM tract FA	Mean FA (fractional anisotropy) in superior fronto-occipital fasciculus (left) on FA skeleton (from dMRI data)	31356
1496	25100	IDP_dMRI_TBSS_FA_Uncinate_fasciculus_R	AU	float	WM tract FA	Mean FA (fractional anisotropy) in uncinate fasciculus (right) on FA skeleton (from dMRI data)	31356
1497	25101	IDP_dMRI_TBSS_FA_Uncinate_fasciculus_L	AU	float	WM tract FA	Mean FA (fractional anisotropy) in uncinate fasciculus (left) on FA skeleton (from dMRI data)	31356
1498	25102	IDP_dMRI_TBSS_FA_Tapetum_R	AU	float	WM tract FA	Mean FA (fractional anisotropy) in tapetum (right) on FA skeleton (from dMRI data)	31356
1499	25103	IDP_dMRI_TBSS_FA_Tapetum_L	AU	float	WM tract FA	Mean FA (fractional anisotropy) in tapetum (left) on FA skeleton (from dMRI data)	31356
1500	25488	IDP_dMRI_ProbtrackX_FA_ar_l	AU	float	WM tract FA	Weighted-mean FA (fractional anisotropy) in tract left acoustic radiation (from dMRI data)	31355
1501	25489	IDP_dMRI_ProbtrackX_FA_ar_r	AU	float	WM tract FA	Weighted-mean FA (fractional anisotropy) in tract right acoustic radiation (from dMRI data)	31355
1502	25490	IDP_dMRI_ProbtrackX_FA_atr_l	AU	float	WM tract FA	Weighted-mean FA (fractional anisotropy) in tract left anterior thalamic radiation (from dMRI data)	31355
1503	25491	IDP_dMRI_ProbtrackX_FA_atr_r	AU	float	WM tract FA	Weighted-mean FA (fractional anisotropy) in tract right anterior thalamic radiation (from dMRI data)	31355
1504	25492	IDP_dMRI_ProbtrackX_FA_cgc_l	AU	float	WM tract FA	Weighted-mean FA (fractional anisotropy) in tract left cingulate gyrus part of cingulum (from dMRI data)	31355
1505	25493	IDP_dMRI_ProbtrackX_FA_cgc_r	AU	float	WM tract FA	Weighted-mean FA (fractional anisotropy) in tract right cingulate gyrus part of cingulum (from dMRI data)	31355
1506	25494	IDP_dMRI_ProbtrackX_FA_cgh_l	AU	float	WM tract FA	Weighted-mean FA (fractional anisotropy) in tract left parahippocampal part of cingulum (from dMRI data)	31355
1507	25495	IDP_dMRI_ProbtrackX_FA_cgh_r	AU	float	WM tract FA	Weighted-mean FA (fractional anisotropy) in tract right parahippocampal part of cingulum (from dMRI data)	31355
1508	25496	IDP_dMRI_ProbtrackX_FA_cst_l	AU	float	WM tract FA	Weighted-mean FA (fractional anisotropy) in tract left corticospinal tract (from dMRI data)	31355
1509	25497	IDP_dMRI_ProbtrackX_FA_cst_r	AU	float	WM tract FA	Weighted-mean FA (fractional anisotropy) in tract right corticospinal tract (from dMRI data)	31355
1510	25498	IDP_dMRI_ProbtrackX_FA_fma	AU	float	WM tract FA	Weighted-mean FA (fractional anisotropy) in tract forceps major (from dMRI data)	31355
1511	25499	IDP_dMRI_ProbtrackX_FA_fmi	AU	float	WM tract FA	Weighted-mean FA (fractional anisotropy) in tract forceps minor (from dMRI data)	31355
1512	25500	IDP_dMRI_ProbtrackX_FA_ifo_l	AU	float	WM tract FA	Weighted-mean FA (fractional anisotropy) in tract left inferior fronto-occipital fasciculus (from dMRI data)	31355
1513	25501	IDP_dMRI_ProbtrackX_FA_ifo_r	AU	float	WM tract FA	Weighted-mean FA (fractional anisotropy) in tract right inferior fronto-occipital fasciculus (from dMRI data)	31355
1514	25502	IDP_dMRI_ProbtrackX_FA_ilf_l	AU	float	WM tract FA	Weighted-mean FA (fractional anisotropy) in tract left inferior longitudinal fasciculus (from dMRI data)	31355
1515	25503	IDP_dMRI_ProbtrackX_FA_ilf_r	AU	float	WM tract FA	Weighted-mean FA (fractional anisotropy) in tract right inferior longitudinal fasciculus (from dMRI data)	31355
1516	25504	IDP_dMRI_ProbtrackX_FA_mcp	AU	float	WM tract FA	Weighted-mean FA (fractional anisotropy) in tract middle cerebellar peduncle (from dMRI data)	31355
1517	25505	IDP_dMRI_ProbtrackX_FA_ml_l	AU	float	WM tract FA	Weighted-mean FA (fractional anisotropy) in tract left medial lemniscus (from dMRI data)	31355
1518	25506	IDP_dMRI_ProbtrackX_FA_ml_r	AU	float	WM tract FA	Weighted-mean FA (fractional anisotropy) in tract right medial lemniscus (from dMRI data)	31355
1519	25507	IDP_dMRI_ProbtrackX_FA_ptr_l	AU	float	WM tract FA	Weighted-mean FA (fractional anisotropy) in tract left posterior thalamic radiation (from dMRI data)	31355
1520	25508	IDP_dMRI_ProbtrackX_FA_ptr_r	AU	float	WM tract FA	Weighted-mean FA (fractional anisotropy) in tract right posterior thalamic radiation (from dMRI data)	31355
1521	25509	IDP_dMRI_ProbtrackX_FA_slf_l	AU	float	WM tract FA	Weighted-mean FA (fractional anisotropy) in tract left superior longitudinal fasciculus (from dMRI data)	31355
1522	25510	IDP_dMRI_ProbtrackX_FA_slf_r	AU	float	WM tract FA	Weighted-mean FA (fractional anisotropy) in tract right superior longitudinal fasciculus (from dMRI data)	31355
1523	25511	IDP_dMRI_ProbtrackX_FA_str_l	AU	float	WM tract FA	Weighted-mean FA (fractional anisotropy) in tract left superior thalamic radiation (from dMRI data)	31355
1524	25512	IDP_dMRI_ProbtrackX_FA_str_r	AU	float	WM tract FA	Weighted-mean FA (fractional anisotropy) in tract right superior thalamic radiation (from dMRI data)	31355
1525	25513	IDP_dMRI_ProbtrackX_FA_unc_l	AU	float	WM tract FA	Weighted-mean FA (fractional anisotropy) in tract left uncinate fasciculus (from dMRI data)	31355
1526	25514	IDP_dMRI_ProbtrackX_FA_unc_r	AU	float	WM tract FA	Weighted-mean FA (fractional anisotropy) in tract right uncinate fasciculus (from dMRI data)	31355
1527	25152	IDP_dMRI_TBSS_MO_Middle_cerebellar_peduncle	AU	float	WM tract MO	Mean MO (diffusion tensor mode) in middle cerebellar peduncle on FA (fractional anisotropy) skeleton (from dMRI data)	31356
1528	25153	IDP_dMRI_TBSS_MO_Pontine_crossing_tract	AU	float	WM tract MO	Mean MO (diffusion tensor mode) in pontine crossing tract on FA (fractional anisotropy) skeleton (from dMRI data)	31356
1529	25154	IDP_dMRI_TBSS_MO_Genu_of_corpus_callosum	AU	float	WM tract MO	Mean MO (diffusion tensor mode) in genu of corpus callosum on FA (fractional anisotropy) skeleton (from dMRI data)	31356
1530	25155	IDP_dMRI_TBSS_MO_Body_of_corpus_callosum	AU	float	WM tract MO	Mean MO (diffusion tensor mode) in body of corpus callosum on FA (fractional anisotropy) skeleton (from dMRI data)	31356
1531	25156	IDP_dMRI_TBSS_MO_Splenium_of_corpus_callosum	AU	float	WM tract MO	Mean MO (diffusion tensor mode) in splenium of corpus callosum on FA (fractional anisotropy) skeleton (from dMRI data)	31356
1532	25157	IDP_dMRI_TBSS_MO_Fornix	AU	float	WM tract MO	Mean MO (diffusion tensor mode) in fornix on FA (fractional anisotropy) skeleton (from dMRI data)	31356
1533	25158	IDP_dMRI_TBSS_MO_Corticospinal_tract_R	AU	float	WM tract MO	Mean MO (diffusion tensor mode) in corticospinal tract (right) on FA (fractional anisotropy) skeleton (from dMRI data)	31356
1534	25159	IDP_dMRI_TBSS_MO_Corticospinal_tract_L	AU	float	WM tract MO	Mean MO (diffusion tensor mode) in corticospinal tract (left) on FA (fractional anisotropy) skeleton (from dMRI data)	31356
1535	25160	IDP_dMRI_TBSS_MO_Medial_lemniscus_R	AU	float	WM tract MO	Mean MO (diffusion tensor mode) in medial lemniscus (right) on FA (fractional anisotropy) skeleton (from dMRI data)	31356
1536	25161	IDP_dMRI_TBSS_MO_Medial_lemniscus_L	AU	float	WM tract MO	Mean MO (diffusion tensor mode) in medial lemniscus (left) on FA (fractional anisotropy) skeleton (from dMRI data)	31356
1537	25162	IDP_dMRI_TBSS_MO_Inferior_cerebellar_peduncle_R	AU	float	WM tract MO	Mean MO (diffusion tensor mode) in inferior cerebellar peduncle (right) on FA (fractional anisotropy) skeleton (from dMRI data)	31356
1538	25163	IDP_dMRI_TBSS_MO_Inferior_cerebellar_peduncle_L	AU	float	WM tract MO	Mean MO (diffusion tensor mode) in inferior cerebellar peduncle (left) on FA (fractional anisotropy) skeleton (from dMRI data)	31356
1539	25164	IDP_dMRI_TBSS_MO_Superior_cerebellar_peduncle_R	AU	float	WM tract MO	Mean MO (diffusion tensor mode) in superior cerebellar peduncle (right) on FA (fractional anisotropy) skeleton (from dMRI data)	31356
1540	25165	IDP_dMRI_TBSS_MO_Superior_cerebellar_peduncle_L	AU	float	WM tract MO	Mean MO (diffusion tensor mode) in superior cerebellar peduncle (left) on FA (fractional anisotropy) skeleton (from dMRI data)	31356
1541	25166	IDP_dMRI_TBSS_MO_Cerebral_peduncle_R	AU	float	WM tract MO	Mean MO (diffusion tensor mode) in cerebral peduncle (right) on FA (fractional anisotropy) skeleton (from dMRI data)	31356
1542	25167	IDP_dMRI_TBSS_MO_Cerebral_peduncle_L	AU	float	WM tract MO	Mean MO (diffusion tensor mode) in cerebral peduncle (left) on FA (fractional anisotropy) skeleton (from dMRI data)	31356
1543	25168	IDP_dMRI_TBSS_MO_Anterior_limb_of_internal_capsule_R	AU	float	WM tract MO	Mean MO (diffusion tensor mode) in anterior limb of internal capsule (right) on FA (fractional anisotropy) skeleton (from dMRI data)	31356
1544	25169	IDP_dMRI_TBSS_MO_Anterior_limb_of_internal_capsule_L	AU	float	WM tract MO	Mean MO (diffusion tensor mode) in anterior limb of internal capsule (left) on FA (fractional anisotropy) skeleton (from dMRI data)	31356
1545	25170	IDP_dMRI_TBSS_MO_Posterior_limb_of_internal_capsule_R	AU	float	WM tract MO	Mean MO (diffusion tensor mode) in posterior limb of internal capsule (right) on FA (fractional anisotropy) skeleton (from dMRI data)	31356
1546	25171	IDP_dMRI_TBSS_MO_Posterior_limb_of_internal_capsule_L	AU	float	WM tract MO	Mean MO (diffusion tensor mode) in posterior limb of internal capsule (left) on FA (fractional anisotropy) skeleton (from dMRI data)	31356
1547	25172	IDP_dMRI_TBSS_MO_Retrolenticular_part_of_internal_capsule_R	AU	float	WM tract MO	Mean MO (diffusion tensor mode) in retrolenticular part of internal capsule (right) on FA (fractional anisotropy) skeleton (from dMRI data)	31356
1548	25173	IDP_dMRI_TBSS_MO_Retrolenticular_part_of_internal_capsule_L	AU	float	WM tract MO	Mean MO (diffusion tensor mode) in retrolenticular part of internal capsule (left) on FA (fractional anisotropy) skeleton (from dMRI data)	31356
1549	25174	IDP_dMRI_TBSS_MO_Anterior_corona_radiata_R	AU	float	WM tract MO	Mean MO (diffusion tensor mode) in anterior corona radiata (right) on FA (fractional anisotropy) skeleton (from dMRI data)	31356
1550	25175	IDP_dMRI_TBSS_MO_Anterior_corona_radiata_L	AU	float	WM tract MO	Mean MO (diffusion tensor mode) in anterior corona radiata (left) on FA (fractional anisotropy) skeleton (from dMRI data)	31356
1551	25176	IDP_dMRI_TBSS_MO_Superior_corona_radiata_R	AU	float	WM tract MO	Mean MO (diffusion tensor mode) in superior corona radiata (right) on FA (fractional anisotropy) skeleton (from dMRI data)	31356
1552	25177	IDP_dMRI_TBSS_MO_Superior_corona_radiata_L	AU	float	WM tract MO	Mean MO (diffusion tensor mode) in superior corona radiata (left) on FA (fractional anisotropy) skeleton (from dMRI data)	31356
1553	25178	IDP_dMRI_TBSS_MO_Posterior_corona_radiata_R	AU	float	WM tract MO	Mean MO (diffusion tensor mode) in posterior corona radiata (right) on FA (fractional anisotropy) skeleton (from dMRI data)	31356
1554	25179	IDP_dMRI_TBSS_MO_Posterior_corona_radiata_L	AU	float	WM tract MO	Mean MO (diffusion tensor mode) in posterior corona radiata (left) on FA (fractional anisotropy) skeleton (from dMRI data)	31356
1555	25180	IDP_dMRI_TBSS_MO_Posterior_thalamic_radiation_R	AU	float	WM tract MO	Mean MO (diffusion tensor mode) in posterior thalamic radiation (right) on FA (fractional anisotropy) skeleton (from dMRI data)	31356
1556	25181	IDP_dMRI_TBSS_MO_Posterior_thalamic_radiation_L	AU	float	WM tract MO	Mean MO (diffusion tensor mode) in posterior thalamic radiation (left) on FA (fractional anisotropy) skeleton (from dMRI data)	31356
1557	25182	IDP_dMRI_TBSS_MO_Sagittal_stratum_R	AU	float	WM tract MO	Mean MO (diffusion tensor mode) in sagittal stratum (right) on FA (fractional anisotropy) skeleton (from dMRI data)	31356
1558	25183	IDP_dMRI_TBSS_MO_Sagittal_stratum_L	AU	float	WM tract MO	Mean MO (diffusion tensor mode) in sagittal stratum (left) on FA (fractional anisotropy) skeleton (from dMRI data)	31356
1559	25184	IDP_dMRI_TBSS_MO_External_capsule_R	AU	float	WM tract MO	Mean MO (diffusion tensor mode) in external capsule (right) on FA (fractional anisotropy) skeleton (from dMRI data)	31356
1560	25185	IDP_dMRI_TBSS_MO_External_capsule_L	AU	float	WM tract MO	Mean MO (diffusion tensor mode) in external capsule (left) on FA (fractional anisotropy) skeleton (from dMRI data)	31356
1561	25186	IDP_dMRI_TBSS_MO_Cingulum_cingulate_gyrus_R	AU	float	WM tract MO	Mean MO (diffusion tensor mode) in cingulum cingulate gyrus (right) on FA (fractional anisotropy) skeleton (from dMRI data)	31356
1562	25187	IDP_dMRI_TBSS_MO_Cingulum_cingulate_gyrus_L	AU	float	WM tract MO	Mean MO (diffusion tensor mode) in cingulum cingulate gyrus (left) on FA (fractional anisotropy) skeleton (from dMRI data)	31356
1563	25188	IDP_dMRI_TBSS_MO_Cingulum_hippocampus_R	AU	float	WM tract MO	Mean MO (diffusion tensor mode) in cingulum hippocampus (right) on FA (fractional anisotropy) skeleton (from dMRI data)	31356
1564	25189	IDP_dMRI_TBSS_MO_Cingulum_hippocampus_L	AU	float	WM tract MO	Mean MO (diffusion tensor mode) in cingulum hippocampus (left) on FA (fractional anisotropy) skeleton (from dMRI data)	31356
1565	25190	IDP_dMRI_TBSS_MO_Fornix_cres+Stria_terminalis_R	AU	float	WM tract MO	Mean MO (diffusion tensor mode) in fornix cres+stria terminalis (right) on FA (fractional anisotropy) skeleton (from dMRI data)	31356
1566	25191	IDP_dMRI_TBSS_MO_Fornix_cres+Stria_terminalis_L	AU	float	WM tract MO	Mean MO (diffusion tensor mode) in fornix cres+stria terminalis (left) on FA (fractional anisotropy) skeleton (from dMRI data)	31356
1567	25192	IDP_dMRI_TBSS_MO_Superior_longitudinal_fasciculus_R	AU	float	WM tract MO	Mean MO (diffusion tensor mode) in superior longitudinal fasciculus (right) on FA (fractional anisotropy) skeleton (from dMRI data)	31356
1568	25193	IDP_dMRI_TBSS_MO_Superior_longitudinal_fasciculus_L	AU	float	WM tract MO	Mean MO (diffusion tensor mode) in superior longitudinal fasciculus (left) on FA (fractional anisotropy) skeleton (from dMRI data)	31356
1569	25194	IDP_dMRI_TBSS_MO_Superior_fronto-occipital_fasciculus_R	AU	float	WM tract MO	Mean MO (diffusion tensor mode) in superior fronto-occipital fasciculus (right) on FA (fractional anisotropy) skeleton (from dMRI data)	31356
1570	25195	IDP_dMRI_TBSS_MO_Superior_fronto-occipital_fasciculus_L	AU	float	WM tract MO	Mean MO (diffusion tensor mode) in superior fronto-occipital fasciculus (left) on FA (fractional anisotropy) skeleton (from dMRI data)	31356
1571	25196	IDP_dMRI_TBSS_MO_Uncinate_fasciculus_R	AU	float	WM tract MO	Mean MO (diffusion tensor mode) in uncinate fasciculus (right) on FA (fractional anisotropy) skeleton (from dMRI data)	31356
1572	25197	IDP_dMRI_TBSS_MO_Uncinate_fasciculus_L	AU	float	WM tract MO	Mean MO (diffusion tensor mode) in uncinate fasciculus (left) on FA (fractional anisotropy) skeleton (from dMRI data)	31356
1573	25198	IDP_dMRI_TBSS_MO_Tapetum_R	AU	float	WM tract MO	Mean MO (diffusion tensor mode) in tapetum (right) on FA (fractional anisotropy) skeleton (from dMRI data)	31356
1574	25199	IDP_dMRI_TBSS_MO_Tapetum_L	AU	float	WM tract MO	Mean MO (diffusion tensor mode) in tapetum (left) on FA (fractional anisotropy) skeleton (from dMRI data)	31356
1575	25542	IDP_dMRI_ProbtrackX_MO_ar_l	AU	float	WM tract MO	Weighted-mean MO (diffusion tensor mode) in tract left acoustic radiation (from dMRI data)	31355
1576	25543	IDP_dMRI_ProbtrackX_MO_ar_r	AU	float	WM tract MO	Weighted-mean MO (diffusion tensor mode) in tract right acoustic radiation (from dMRI data)	31355
1577	25544	IDP_dMRI_ProbtrackX_MO_atr_l	AU	float	WM tract MO	Weighted-mean MO (diffusion tensor mode) in tract left anterior thalamic radiation (from dMRI data)	31355
1578	25545	IDP_dMRI_ProbtrackX_MO_atr_r	AU	float	WM tract MO	Weighted-mean MO (diffusion tensor mode) in tract right anterior thalamic radiation (from dMRI data)	31355
1579	25546	IDP_dMRI_ProbtrackX_MO_cgc_l	AU	float	WM tract MO	Weighted-mean MO (diffusion tensor mode) in tract left cingulate gyrus part of cingulum (from dMRI data)	31355
1580	25547	IDP_dMRI_ProbtrackX_MO_cgc_r	AU	float	WM tract MO	Weighted-mean MO (diffusion tensor mode) in tract right cingulate gyrus part of cingulum (from dMRI data)	31355
1581	25548	IDP_dMRI_ProbtrackX_MO_cgh_l	AU	float	WM tract MO	Weighted-mean MO (diffusion tensor mode) in tract left parahippocampal part of cingulum (from dMRI data)	31355
1582	25549	IDP_dMRI_ProbtrackX_MO_cgh_r	AU	float	WM tract MO	Weighted-mean MO (diffusion tensor mode) in tract right parahippocampal part of cingulum (from dMRI data)	31355
1583	25550	IDP_dMRI_ProbtrackX_MO_cst_l	AU	float	WM tract MO	Weighted-mean MO (diffusion tensor mode) in tract left corticospinal tract (from dMRI data)	31355
1584	25551	IDP_dMRI_ProbtrackX_MO_cst_r	AU	float	WM tract MO	Weighted-mean MO (diffusion tensor mode) in tract right corticospinal tract (from dMRI data)	31355
1585	25552	IDP_dMRI_ProbtrackX_MO_fma	AU	float	WM tract MO	Weighted-mean MO (diffusion tensor mode) in tract forceps major (from dMRI data)	31355
1586	25553	IDP_dMRI_ProbtrackX_MO_fmi	AU	float	WM tract MO	Weighted-mean MO (diffusion tensor mode) in tract forceps minor (from dMRI data)	31355
1587	25554	IDP_dMRI_ProbtrackX_MO_ifo_l	AU	float	WM tract MO	Weighted-mean MO (diffusion tensor mode) in tract left inferior fronto-occipital fasciculus (from dMRI data)	31355
1588	25555	IDP_dMRI_ProbtrackX_MO_ifo_r	AU	float	WM tract MO	Weighted-mean MO (diffusion tensor mode) in tract right inferior fronto-occipital fasciculus (from dMRI data)	31355
1589	25556	IDP_dMRI_ProbtrackX_MO_ilf_l	AU	float	WM tract MO	Weighted-mean MO (diffusion tensor mode) in tract left inferior longitudinal fasciculus (from dMRI data)	31355
1590	25557	IDP_dMRI_ProbtrackX_MO_ilf_r	AU	float	WM tract MO	Weighted-mean MO (diffusion tensor mode) in tract right inferior longitudinal fasciculus (from dMRI data)	31355
1591	25558	IDP_dMRI_ProbtrackX_MO_mcp	AU	float	WM tract MO	Weighted-mean MO (diffusion tensor mode) in tract middle cerebellar peduncle (from dMRI data)	31355
1592	25559	IDP_dMRI_ProbtrackX_MO_ml_l	AU	float	WM tract MO	Weighted-mean MO (diffusion tensor mode) in tract left medial lemniscus (from dMRI data)	31355
1593	25560	IDP_dMRI_ProbtrackX_MO_ml_r	AU	float	WM tract MO	Weighted-mean MO (diffusion tensor mode) in tract right medial lemniscus (from dMRI data)	31355
1594	25561	IDP_dMRI_ProbtrackX_MO_ptr_l	AU	float	WM tract MO	Weighted-mean MO (diffusion tensor mode) in tract left posterior thalamic radiation (from dMRI data)	31355
1595	25562	IDP_dMRI_ProbtrackX_MO_ptr_r	AU	float	WM tract MO	Weighted-mean MO (diffusion tensor mode) in tract right posterior thalamic radiation (from dMRI data)	31355
1596	25563	IDP_dMRI_ProbtrackX_MO_slf_l	AU	float	WM tract MO	Weighted-mean MO (diffusion tensor mode) in tract left superior longitudinal fasciculus (from dMRI data)	31355
1597	25564	IDP_dMRI_ProbtrackX_MO_slf_r	AU	float	WM tract MO	Weighted-mean MO (diffusion tensor mode) in tract right superior longitudinal fasciculus (from dMRI data)	31355
1598	25565	IDP_dMRI_ProbtrackX_MO_str_l	AU	float	WM tract MO	Weighted-mean MO (diffusion tensor mode) in tract left superior thalamic radiation (from dMRI data)	31355
1599	25566	IDP_dMRI_ProbtrackX_MO_str_r	AU	float	WM tract MO	Weighted-mean MO (diffusion tensor mode) in tract right superior thalamic radiation (from dMRI data)	31355
1600	25567	IDP_dMRI_ProbtrackX_MO_unc_l	AU	float	WM tract MO	Weighted-mean MO (diffusion tensor mode) in tract left uncinate fasciculus (from dMRI data)	31355
1601	25568	IDP_dMRI_ProbtrackX_MO_unc_r	AU	float	WM tract MO	Weighted-mean MO (diffusion tensor mode) in tract right uncinate fasciculus (from dMRI data)	31355
1602	25104	IDP_dMRI_TBSS_MD_Middle_cerebellar_peduncle	AU	float	WM tract diffusivity	Mean MD (mean diffusivity) in middle cerebellar peduncle on FA (fractional anisotropy) skeleton (from dMRI data)	31356
1603	25105	IDP_dMRI_TBSS_MD_Pontine_crossing_tract	AU	float	WM tract diffusivity	Mean MD (mean diffusivity) in pontine crossing tract on FA (fractional anisotropy) skeleton (from dMRI data)	31356
1604	25106	IDP_dMRI_TBSS_MD_Genu_of_corpus_callosum	AU	float	WM tract diffusivity	Mean MD (mean diffusivity) in genu of corpus callosum on FA (fractional anisotropy) skeleton (from dMRI data)	31356
1605	25107	IDP_dMRI_TBSS_MD_Body_of_corpus_callosum	AU	float	WM tract diffusivity	Mean MD (mean diffusivity) in body of corpus callosum on FA (fractional anisotropy) skeleton (from dMRI data)	31356
1606	25108	IDP_dMRI_TBSS_MD_Splenium_of_corpus_callosum	AU	float	WM tract diffusivity	Mean MD (mean diffusivity) in splenium of corpus callosum on FA (fractional anisotropy) skeleton (from dMRI data)	31356
1607	25109	IDP_dMRI_TBSS_MD_Fornix	AU	float	WM tract diffusivity	Mean MD (mean diffusivity) in fornix on FA (fractional anisotropy) skeleton (from dMRI data)	31356
1608	25110	IDP_dMRI_TBSS_MD_Corticospinal_tract_R	AU	float	WM tract diffusivity	Mean MD (mean diffusivity) in corticospinal tract (right) on FA (fractional anisotropy) skeleton (from dMRI data)	31356
1609	25111	IDP_dMRI_TBSS_MD_Corticospinal_tract_L	AU	float	WM tract diffusivity	Mean MD (mean diffusivity) in corticospinal tract (left) on FA (fractional anisotropy) skeleton (from dMRI data)	31356
1610	25112	IDP_dMRI_TBSS_MD_Medial_lemniscus_R	AU	float	WM tract diffusivity	Mean MD (mean diffusivity) in medial lemniscus (right) on FA (fractional anisotropy) skeleton (from dMRI data)	31356
1611	25113	IDP_dMRI_TBSS_MD_Medial_lemniscus_L	AU	float	WM tract diffusivity	Mean MD (mean diffusivity) in medial lemniscus (left) on FA (fractional anisotropy) skeleton (from dMRI data)	31356
1612	25114	IDP_dMRI_TBSS_MD_Inferior_cerebellar_peduncle_R	AU	float	WM tract diffusivity	Mean MD (mean diffusivity) in inferior cerebellar peduncle (right) on FA (fractional anisotropy) skeleton (from dMRI data)	31356
1613	25115	IDP_dMRI_TBSS_MD_Inferior_cerebellar_peduncle_L	AU	float	WM tract diffusivity	Mean MD (mean diffusivity) in inferior cerebellar peduncle (left) on FA (fractional anisotropy) skeleton (from dMRI data)	31356
1614	25116	IDP_dMRI_TBSS_MD_Superior_cerebellar_peduncle_R	AU	float	WM tract diffusivity	Mean MD (mean diffusivity) in superior cerebellar peduncle (right) on FA (fractional anisotropy) skeleton (from dMRI data)	31356
1615	25117	IDP_dMRI_TBSS_MD_Superior_cerebellar_peduncle_L	AU	float	WM tract diffusivity	Mean MD (mean diffusivity) in superior cerebellar peduncle (left) on FA (fractional anisotropy) skeleton (from dMRI data)	31356
1616	25118	IDP_dMRI_TBSS_MD_Cerebral_peduncle_R	AU	float	WM tract diffusivity	Mean MD (mean diffusivity) in cerebral peduncle (right) on FA (fractional anisotropy) skeleton (from dMRI data)	31356
1617	25119	IDP_dMRI_TBSS_MD_Cerebral_peduncle_L	AU	float	WM tract diffusivity	Mean MD (mean diffusivity) in cerebral peduncle (left) on FA (fractional anisotropy) skeleton (from dMRI data)	31356
1618	25120	IDP_dMRI_TBSS_MD_Anterior_limb_of_internal_capsule_R	AU	float	WM tract diffusivity	Mean MD (mean diffusivity) in anterior limb of internal capsule (right) on FA (fractional anisotropy) skeleton (from dMRI data)	31356
1619	25121	IDP_dMRI_TBSS_MD_Anterior_limb_of_internal_capsule_L	AU	float	WM tract diffusivity	Mean MD (mean diffusivity) in anterior limb of internal capsule (left) on FA (fractional anisotropy) skeleton (from dMRI data)	31356
1620	25122	IDP_dMRI_TBSS_MD_Posterior_limb_of_internal_capsule_R	AU	float	WM tract diffusivity	Mean MD (mean diffusivity) in posterior limb of internal capsule (right) on FA (fractional anisotropy) skeleton (from dMRI data)	31356
1621	25123	IDP_dMRI_TBSS_MD_Posterior_limb_of_internal_capsule_L	AU	float	WM tract diffusivity	Mean MD (mean diffusivity) in posterior limb of internal capsule (left) on FA (fractional anisotropy) skeleton (from dMRI data)	31356
1622	25124	IDP_dMRI_TBSS_MD_Retrolenticular_part_of_internal_capsule_R	AU	float	WM tract diffusivity	Mean MD (mean diffusivity) in retrolenticular part of internal capsule (right) on FA (fractional anisotropy) skeleton (from dMRI data)	31356
1623	25125	IDP_dMRI_TBSS_MD_Retrolenticular_part_of_internal_capsule_L	AU	float	WM tract diffusivity	Mean MD (mean diffusivity) in retrolenticular part of internal capsule (left) on FA (fractional anisotropy) skeleton (from dMRI data)	31356
1624	25126	IDP_dMRI_TBSS_MD_Anterior_corona_radiata_R	AU	float	WM tract diffusivity	Mean MD (mean diffusivity) in anterior corona radiata (right) on FA (fractional anisotropy) skeleton (from dMRI data)	31356
1625	25127	IDP_dMRI_TBSS_MD_Anterior_corona_radiata_L	AU	float	WM tract diffusivity	Mean MD (mean diffusivity) in anterior corona radiata (left) on FA (fractional anisotropy) skeleton (from dMRI data)	31356
1626	25128	IDP_dMRI_TBSS_MD_Superior_corona_radiata_R	AU	float	WM tract diffusivity	Mean MD (mean diffusivity) in superior corona radiata (right) on FA (fractional anisotropy) skeleton (from dMRI data)	31356
1627	25129	IDP_dMRI_TBSS_MD_Superior_corona_radiata_L	AU	float	WM tract diffusivity	Mean MD (mean diffusivity) in superior corona radiata (left) on FA (fractional anisotropy) skeleton (from dMRI data)	31356
1628	25130	IDP_dMRI_TBSS_MD_Posterior_corona_radiata_R	AU	float	WM tract diffusivity	Mean MD (mean diffusivity) in posterior corona radiata (right) on FA (fractional anisotropy) skeleton (from dMRI data)	31356
1629	25131	IDP_dMRI_TBSS_MD_Posterior_corona_radiata_L	AU	float	WM tract diffusivity	Mean MD (mean diffusivity) in posterior corona radiata (left) on FA (fractional anisotropy) skeleton (from dMRI data)	31356
1630	25132	IDP_dMRI_TBSS_MD_Posterior_thalamic_radiation_R	AU	float	WM tract diffusivity	Mean MD (mean diffusivity) in posterior thalamic radiation (right) on FA (fractional anisotropy) skeleton (from dMRI data)	31356
1631	25133	IDP_dMRI_TBSS_MD_Posterior_thalamic_radiation_L	AU	float	WM tract diffusivity	Mean MD (mean diffusivity) in posterior thalamic radiation (left) on FA (fractional anisotropy) skeleton (from dMRI data)	31356
1632	25134	IDP_dMRI_TBSS_MD_Sagittal_stratum_R	AU	float	WM tract diffusivity	Mean MD (mean diffusivity) in sagittal stratum (right) on FA (fractional anisotropy) skeleton (from dMRI data)	31356
1633	25135	IDP_dMRI_TBSS_MD_Sagittal_stratum_L	AU	float	WM tract diffusivity	Mean MD (mean diffusivity) in sagittal stratum (left) on FA (fractional anisotropy) skeleton (from dMRI data)	31356
1634	25136	IDP_dMRI_TBSS_MD_External_capsule_R	AU	float	WM tract diffusivity	Mean MD (mean diffusivity) in external capsule (right) on FA (fractional anisotropy) skeleton (from dMRI data)	31356
1635	25137	IDP_dMRI_TBSS_MD_External_capsule_L	AU	float	WM tract diffusivity	Mean MD (mean diffusivity) in external capsule (left) on FA (fractional anisotropy) skeleton (from dMRI data)	31356
1636	25138	IDP_dMRI_TBSS_MD_Cingulum_cingulate_gyrus_R	AU	float	WM tract diffusivity	Mean MD (mean diffusivity) in cingulum cingulate gyrus (right) on FA (fractional anisotropy) skeleton (from dMRI data)	31356
1637	25139	IDP_dMRI_TBSS_MD_Cingulum_cingulate_gyrus_L	AU	float	WM tract diffusivity	Mean MD (mean diffusivity) in cingulum cingulate gyrus (left) on FA (fractional anisotropy) skeleton (from dMRI data)	31356
1638	25140	IDP_dMRI_TBSS_MD_Cingulum_hippocampus_R	AU	float	WM tract diffusivity	Mean MD (mean diffusivity) in cingulum hippocampus (right) on FA (fractional anisotropy) skeleton (from dMRI data)	31356
1639	25141	IDP_dMRI_TBSS_MD_Cingulum_hippocampus_L	AU	float	WM tract diffusivity	Mean MD (mean diffusivity) in cingulum hippocampus (left) on FA (fractional anisotropy) skeleton (from dMRI data)	31356
1640	25142	IDP_dMRI_TBSS_MD_Fornix_cres+Stria_terminalis_R	AU	float	WM tract diffusivity	Mean MD (mean diffusivity) in fornix cres+stria terminalis (right) on FA (fractional anisotropy) skeleton (from dMRI data)	31356
1641	25143	IDP_dMRI_TBSS_MD_Fornix_cres+Stria_terminalis_L	AU	float	WM tract diffusivity	Mean MD (mean diffusivity) in fornix cres+stria terminalis (left) on FA (fractional anisotropy) skeleton (from dMRI data)	31356
1642	25144	IDP_dMRI_TBSS_MD_Superior_longitudinal_fasciculus_R	AU	float	WM tract diffusivity	Mean MD (mean diffusivity) in superior longitudinal fasciculus (right) on FA (fractional anisotropy) skeleton (from dMRI data)	31356
1643	25145	IDP_dMRI_TBSS_MD_Superior_longitudinal_fasciculus_L	AU	float	WM tract diffusivity	Mean MD (mean diffusivity) in superior longitudinal fasciculus (left) on FA (fractional anisotropy) skeleton (from dMRI data)	31356
1644	25146	IDP_dMRI_TBSS_MD_Superior_fronto-occipital_fasciculus_R	AU	float	WM tract diffusivity	Mean MD (mean diffusivity) in superior fronto-occipital fasciculus (right) on FA (fractional anisotropy) skeleton (from dMRI data)	31356
1645	25147	IDP_dMRI_TBSS_MD_Superior_fronto-occipital_fasciculus_L	AU	float	WM tract diffusivity	Mean MD (mean diffusivity) in superior fronto-occipital fasciculus (left) on FA (fractional anisotropy) skeleton (from dMRI data)	31356
1646	25148	IDP_dMRI_TBSS_MD_Uncinate_fasciculus_R	AU	float	WM tract diffusivity	Mean MD (mean diffusivity) in uncinate fasciculus (right) on FA (fractional anisotropy) skeleton (from dMRI data)	31356
1647	25149	IDP_dMRI_TBSS_MD_Uncinate_fasciculus_L	AU	float	WM tract diffusivity	Mean MD (mean diffusivity) in uncinate fasciculus (left) on FA (fractional anisotropy) skeleton (from dMRI data)	31356
1648	25150	IDP_dMRI_TBSS_MD_Tapetum_R	AU	float	WM tract diffusivity	Mean MD (mean diffusivity) in tapetum (right) on FA (fractional anisotropy) skeleton (from dMRI data)	31356
1649	25151	IDP_dMRI_TBSS_MD_Tapetum_L	AU	float	WM tract diffusivity	Mean MD (mean diffusivity) in tapetum (left) on FA (fractional anisotropy) skeleton (from dMRI data)	31356
1650	25200	IDP_dMRI_TBSS_L1_Middle_cerebellar_peduncle	AU	float	WM tract diffusivity	Mean L1 in middle cerebellar peduncle on FA (fractional anisotropy) skeleton (from dMRI data)	31356
1651	25201	IDP_dMRI_TBSS_L1_Pontine_crossing_tract	AU	float	WM tract diffusivity	Mean L1 in pontine crossing tract on FA (fractional anisotropy) skeleton (from dMRI data)	31356
1652	25202	IDP_dMRI_TBSS_L1_Genu_of_corpus_callosum	AU	float	WM tract diffusivity	Mean L1 in genu of corpus callosum on FA (fractional anisotropy) skeleton (from dMRI data)	31356
1653	25203	IDP_dMRI_TBSS_L1_Body_of_corpus_callosum	AU	float	WM tract diffusivity	Mean L1 in body of corpus callosum on FA (fractional anisotropy) skeleton (from dMRI data)	31356
1654	25204	IDP_dMRI_TBSS_L1_Splenium_of_corpus_callosum	AU	float	WM tract diffusivity	Mean L1 in splenium of corpus callosum on FA (fractional anisotropy) skeleton (from dMRI data)	31356
1655	25205	IDP_dMRI_TBSS_L1_Fornix	AU	float	WM tract diffusivity	Mean L1 in fornix on FA (fractional anisotropy) skeleton (from dMRI data)	31356
1656	25206	IDP_dMRI_TBSS_L1_Corticospinal_tract_R	AU	float	WM tract diffusivity	Mean L1 in corticospinal tract (right) on FA (fractional anisotropy) skeleton (from dMRI data)	31356
1657	25207	IDP_dMRI_TBSS_L1_Corticospinal_tract_L	AU	float	WM tract diffusivity	Mean L1 in corticospinal tract (left) on FA (fractional anisotropy) skeleton (from dMRI data)	31356
1658	25208	IDP_dMRI_TBSS_L1_Medial_lemniscus_R	AU	float	WM tract diffusivity	Mean L1 in medial lemniscus (right) on FA (fractional anisotropy) skeleton (from dMRI data)	31356
1659	25209	IDP_dMRI_TBSS_L1_Medial_lemniscus_L	AU	float	WM tract diffusivity	Mean L1 in medial lemniscus (left) on FA (fractional anisotropy) skeleton (from dMRI data)	31356
1660	25210	IDP_dMRI_TBSS_L1_Inferior_cerebellar_peduncle_R	AU	float	WM tract diffusivity	Mean L1 in inferior cerebellar peduncle (right) on FA (fractional anisotropy) skeleton (from dMRI data)	31356
1661	25211	IDP_dMRI_TBSS_L1_Inferior_cerebellar_peduncle_L	AU	float	WM tract diffusivity	Mean L1 in inferior cerebellar peduncle (left) on FA (fractional anisotropy) skeleton (from dMRI data)	31356
1662	25212	IDP_dMRI_TBSS_L1_Superior_cerebellar_peduncle_R	AU	float	WM tract diffusivity	Mean L1 in superior cerebellar peduncle (right) on FA (fractional anisotropy) skeleton (from dMRI data)	31356
1663	25213	IDP_dMRI_TBSS_L1_Superior_cerebellar_peduncle_L	AU	float	WM tract diffusivity	Mean L1 in superior cerebellar peduncle (left) on FA (fractional anisotropy) skeleton (from dMRI data)	31356
1664	25214	IDP_dMRI_TBSS_L1_Cerebral_peduncle_R	AU	float	WM tract diffusivity	Mean L1 in cerebral peduncle (right) on FA (fractional anisotropy) skeleton (from dMRI data)	31356
1665	25215	IDP_dMRI_TBSS_L1_Cerebral_peduncle_L	AU	float	WM tract diffusivity	Mean L1 in cerebral peduncle (left) on FA (fractional anisotropy) skeleton (from dMRI data)	31356
1666	25216	IDP_dMRI_TBSS_L1_Anterior_limb_of_internal_capsule_R	AU	float	WM tract diffusivity	Mean L1 in anterior limb of internal capsule (right) on FA (fractional anisotropy) skeleton (from dMRI data)	31356
1667	25217	IDP_dMRI_TBSS_L1_Anterior_limb_of_internal_capsule_L	AU	float	WM tract diffusivity	Mean L1 in anterior limb of internal capsule (left) on FA (fractional anisotropy) skeleton (from dMRI data)	31356
1668	25218	IDP_dMRI_TBSS_L1_Posterior_limb_of_internal_capsule_R	AU	float	WM tract diffusivity	Mean L1 in posterior limb of internal capsule (right) on FA (fractional anisotropy) skeleton (from dMRI data)	31356
1669	25219	IDP_dMRI_TBSS_L1_Posterior_limb_of_internal_capsule_L	AU	float	WM tract diffusivity	Mean L1 in posterior limb of internal capsule (left) on FA (fractional anisotropy) skeleton (from dMRI data)	31356
1670	25220	IDP_dMRI_TBSS_L1_Retrolenticular_part_of_internal_capsule_R	AU	float	WM tract diffusivity	Mean L1 in retrolenticular part of internal capsule (right) on FA (fractional anisotropy) skeleton (from dMRI data)	31356
1671	25221	IDP_dMRI_TBSS_L1_Retrolenticular_part_of_internal_capsule_L	AU	float	WM tract diffusivity	Mean L1 in retrolenticular part of internal capsule (left) on FA (fractional anisotropy) skeleton (from dMRI data)	31356
1672	25222	IDP_dMRI_TBSS_L1_Anterior_corona_radiata_R	AU	float	WM tract diffusivity	Mean L1 in anterior corona radiata (right) on FA (fractional anisotropy) skeleton (from dMRI data)	31356
1673	25223	IDP_dMRI_TBSS_L1_Anterior_corona_radiata_L	AU	float	WM tract diffusivity	Mean L1 in anterior corona radiata (left) on FA (fractional anisotropy) skeleton (from dMRI data)	31356
1674	25224	IDP_dMRI_TBSS_L1_Superior_corona_radiata_R	AU	float	WM tract diffusivity	Mean L1 in superior corona radiata (right) on FA (fractional anisotropy) skeleton (from dMRI data)	31356
1675	25225	IDP_dMRI_TBSS_L1_Superior_corona_radiata_L	AU	float	WM tract diffusivity	Mean L1 in superior corona radiata (left) on FA (fractional anisotropy) skeleton (from dMRI data)	31356
1676	25226	IDP_dMRI_TBSS_L1_Posterior_corona_radiata_R	AU	float	WM tract diffusivity	Mean L1 in posterior corona radiata (right) on FA (fractional anisotropy) skeleton (from dMRI data)	31356
1677	25227	IDP_dMRI_TBSS_L1_Posterior_corona_radiata_L	AU	float	WM tract diffusivity	Mean L1 in posterior corona radiata (left) on FA (fractional anisotropy) skeleton (from dMRI data)	31356
1678	25228	IDP_dMRI_TBSS_L1_Posterior_thalamic_radiation_R	AU	float	WM tract diffusivity	Mean L1 in posterior thalamic radiation (right) on FA (fractional anisotropy) skeleton (from dMRI data)	31356
1679	25229	IDP_dMRI_TBSS_L1_Posterior_thalamic_radiation_L	AU	float	WM tract diffusivity	Mean L1 in posterior thalamic radiation (left) on FA (fractional anisotropy) skeleton (from dMRI data)	31356
1680	25230	IDP_dMRI_TBSS_L1_Sagittal_stratum_R	AU	float	WM tract diffusivity	Mean L1 in sagittal stratum (right) on FA (fractional anisotropy) skeleton (from dMRI data)	31356
1681	25231	IDP_dMRI_TBSS_L1_Sagittal_stratum_L	AU	float	WM tract diffusivity	Mean L1 in sagittal stratum (left) on FA (fractional anisotropy) skeleton (from dMRI data)	31356
1682	25232	IDP_dMRI_TBSS_L1_External_capsule_R	AU	float	WM tract diffusivity	Mean L1 in external capsule (right) on FA (fractional anisotropy) skeleton (from dMRI data)	31356
1683	25233	IDP_dMRI_TBSS_L1_External_capsule_L	AU	float	WM tract diffusivity	Mean L1 in external capsule (left) on FA (fractional anisotropy) skeleton (from dMRI data)	31356
1684	25234	IDP_dMRI_TBSS_L1_Cingulum_cingulate_gyrus_R	AU	float	WM tract diffusivity	Mean L1 in cingulum cingulate gyrus (right) on FA (fractional anisotropy) skeleton (from dMRI data)	31356
1685	25235	IDP_dMRI_TBSS_L1_Cingulum_cingulate_gyrus_L	AU	float	WM tract diffusivity	Mean L1 in cingulum cingulate gyrus (left) on FA (fractional anisotropy) skeleton (from dMRI data)	31356
1686	25236	IDP_dMRI_TBSS_L1_Cingulum_hippocampus_R	AU	float	WM tract diffusivity	Mean L1 in cingulum hippocampus (right) on FA (fractional anisotropy) skeleton (from dMRI data)	31356
1687	25237	IDP_dMRI_TBSS_L1_Cingulum_hippocampus_L	AU	float	WM tract diffusivity	Mean L1 in cingulum hippocampus (left) on FA (fractional anisotropy) skeleton (from dMRI data)	31356
1688	25238	IDP_dMRI_TBSS_L1_Fornix_cres+Stria_terminalis_R	AU	float	WM tract diffusivity	Mean L1 in fornix cres+stria terminalis (right) on FA (fractional anisotropy) skeleton (from dMRI data)	31356
1689	25239	IDP_dMRI_TBSS_L1_Fornix_cres+Stria_terminalis_L	AU	float	WM tract diffusivity	Mean L1 in fornix cres+stria terminalis (left) on FA (fractional anisotropy) skeleton (from dMRI data)	31356
1690	25240	IDP_dMRI_TBSS_L1_Superior_longitudinal_fasciculus_R	AU	float	WM tract diffusivity	Mean L1 in superior longitudinal fasciculus (right) on FA (fractional anisotropy) skeleton (from dMRI data)	31356
1691	25241	IDP_dMRI_TBSS_L1_Superior_longitudinal_fasciculus_L	AU	float	WM tract diffusivity	Mean L1 in superior longitudinal fasciculus (left) on FA (fractional anisotropy) skeleton (from dMRI data)	31356
1692	25242	IDP_dMRI_TBSS_L1_Superior_fronto-occipital_fasciculus_R	AU	float	WM tract diffusivity	Mean L1 in superior fronto-occipital fasciculus (right) on FA (fractional anisotropy) skeleton (from dMRI data)	31356
1693	25243	IDP_dMRI_TBSS_L1_Superior_fronto-occipital_fasciculus_L	AU	float	WM tract diffusivity	Mean L1 in superior fronto-occipital fasciculus (left) on FA (fractional anisotropy) skeleton (from dMRI data)	31356
1694	25244	IDP_dMRI_TBSS_L1_Uncinate_fasciculus_R	AU	float	WM tract diffusivity	Mean L1 in uncinate fasciculus (right) on FA (fractional anisotropy) skeleton (from dMRI data)	31356
1695	25245	IDP_dMRI_TBSS_L1_Uncinate_fasciculus_L	AU	float	WM tract diffusivity	Mean L1 in uncinate fasciculus (left) on FA (fractional anisotropy) skeleton (from dMRI data)	31356
1696	25246	IDP_dMRI_TBSS_L1_Tapetum_R	AU	float	WM tract diffusivity	Mean L1 in tapetum (right) on FA (fractional anisotropy) skeleton (from dMRI data)	31356
1697	25247	IDP_dMRI_TBSS_L1_Tapetum_L	AU	float	WM tract diffusivity	Mean L1 in tapetum (left) on FA (fractional anisotropy) skeleton (from dMRI data)	31356
1698	25248	IDP_dMRI_TBSS_L2_Middle_cerebellar_peduncle	AU	float	WM tract diffusivity	Mean L2 in middle cerebellar peduncle on FA (fractional anisotropy) skeleton (from dMRI data)	31356
1699	25249	IDP_dMRI_TBSS_L2_Pontine_crossing_tract	AU	float	WM tract diffusivity	Mean L2 in pontine crossing tract on FA (fractional anisotropy) skeleton (from dMRI data)	31356
1700	25250	IDP_dMRI_TBSS_L2_Genu_of_corpus_callosum	AU	float	WM tract diffusivity	Mean L2 in genu of corpus callosum on FA (fractional anisotropy) skeleton (from dMRI data)	31356
1701	25251	IDP_dMRI_TBSS_L2_Body_of_corpus_callosum	AU	float	WM tract diffusivity	Mean L2 in body of corpus callosum on FA (fractional anisotropy) skeleton (from dMRI data)	31356
1702	25252	IDP_dMRI_TBSS_L2_Splenium_of_corpus_callosum	AU	float	WM tract diffusivity	Mean L2 in splenium of corpus callosum on FA (fractional anisotropy) skeleton (from dMRI data)	31356
1703	25253	IDP_dMRI_TBSS_L2_Fornix	AU	float	WM tract diffusivity	Mean L2 in fornix on FA (fractional anisotropy) skeleton (from dMRI data)	31356
1704	25254	IDP_dMRI_TBSS_L2_Corticospinal_tract_R	AU	float	WM tract diffusivity	Mean L2 in corticospinal tract (right) on FA (fractional anisotropy) skeleton (from dMRI data)	31356
1705	25255	IDP_dMRI_TBSS_L2_Corticospinal_tract_L	AU	float	WM tract diffusivity	Mean L2 in corticospinal tract (left) on FA (fractional anisotropy) skeleton (from dMRI data)	31356
1706	25256	IDP_dMRI_TBSS_L2_Medial_lemniscus_R	AU	float	WM tract diffusivity	Mean L2 in medial lemniscus (right) on FA (fractional anisotropy) skeleton (from dMRI data)	31356
1707	25257	IDP_dMRI_TBSS_L2_Medial_lemniscus_L	AU	float	WM tract diffusivity	Mean L2 in medial lemniscus (left) on FA (fractional anisotropy) skeleton (from dMRI data)	31356
1708	25258	IDP_dMRI_TBSS_L2_Inferior_cerebellar_peduncle_R	AU	float	WM tract diffusivity	Mean L2 in inferior cerebellar peduncle (right) on FA (fractional anisotropy) skeleton (from dMRI data)	31356
1709	25259	IDP_dMRI_TBSS_L2_Inferior_cerebellar_peduncle_L	AU	float	WM tract diffusivity	Mean L2 in inferior cerebellar peduncle (left) on FA (fractional anisotropy) skeleton (from dMRI data)	31356
1710	25260	IDP_dMRI_TBSS_L2_Superior_cerebellar_peduncle_R	AU	float	WM tract diffusivity	Mean L2 in superior cerebellar peduncle (right) on FA (fractional anisotropy) skeleton (from dMRI data)	31356
1711	25261	IDP_dMRI_TBSS_L2_Superior_cerebellar_peduncle_L	AU	float	WM tract diffusivity	Mean L2 in superior cerebellar peduncle (left) on FA (fractional anisotropy) skeleton (from dMRI data)	31356
1712	25262	IDP_dMRI_TBSS_L2_Cerebral_peduncle_R	AU	float	WM tract diffusivity	Mean L2 in cerebral peduncle (right) on FA (fractional anisotropy) skeleton (from dMRI data)	31356
1713	25263	IDP_dMRI_TBSS_L2_Cerebral_peduncle_L	AU	float	WM tract diffusivity	Mean L2 in cerebral peduncle (left) on FA (fractional anisotropy) skeleton (from dMRI data)	31356
1714	25264	IDP_dMRI_TBSS_L2_Anterior_limb_of_internal_capsule_R	AU	float	WM tract diffusivity	Mean L2 in anterior limb of internal capsule (right) on FA (fractional anisotropy) skeleton (from dMRI data)	31356
1715	25265	IDP_dMRI_TBSS_L2_Anterior_limb_of_internal_capsule_L	AU	float	WM tract diffusivity	Mean L2 in anterior limb of internal capsule (left) on FA (fractional anisotropy) skeleton (from dMRI data)	31356
1716	25266	IDP_dMRI_TBSS_L2_Posterior_limb_of_internal_capsule_R	AU	float	WM tract diffusivity	Mean L2 in posterior limb of internal capsule (right) on FA (fractional anisotropy) skeleton (from dMRI data)	31356
1717	25267	IDP_dMRI_TBSS_L2_Posterior_limb_of_internal_capsule_L	AU	float	WM tract diffusivity	Mean L2 in posterior limb of internal capsule (left) on FA (fractional anisotropy) skeleton (from dMRI data)	31356
1718	25268	IDP_dMRI_TBSS_L2_Retrolenticular_part_of_internal_capsule_R	AU	float	WM tract diffusivity	Mean L2 in retrolenticular part of internal capsule (right) on FA (fractional anisotropy) skeleton (from dMRI data)	31356
1719	25269	IDP_dMRI_TBSS_L2_Retrolenticular_part_of_internal_capsule_L	AU	float	WM tract diffusivity	Mean L2 in retrolenticular part of internal capsule (left) on FA (fractional anisotropy) skeleton (from dMRI data)	31356
1720	25270	IDP_dMRI_TBSS_L2_Anterior_corona_radiata_R	AU	float	WM tract diffusivity	Mean L2 in anterior corona radiata (right) on FA (fractional anisotropy) skeleton (from dMRI data)	31356
1721	25271	IDP_dMRI_TBSS_L2_Anterior_corona_radiata_L	AU	float	WM tract diffusivity	Mean L2 in anterior corona radiata (left) on FA (fractional anisotropy) skeleton (from dMRI data)	31356
1722	25272	IDP_dMRI_TBSS_L2_Superior_corona_radiata_R	AU	float	WM tract diffusivity	Mean L2 in superior corona radiata (right) on FA (fractional anisotropy) skeleton (from dMRI data)	31356
1723	25273	IDP_dMRI_TBSS_L2_Superior_corona_radiata_L	AU	float	WM tract diffusivity	Mean L2 in superior corona radiata (left) on FA (fractional anisotropy) skeleton (from dMRI data)	31356
1724	25274	IDP_dMRI_TBSS_L2_Posterior_corona_radiata_R	AU	float	WM tract diffusivity	Mean L2 in posterior corona radiata (right) on FA (fractional anisotropy) skeleton (from dMRI data)	31356
1725	25275	IDP_dMRI_TBSS_L2_Posterior_corona_radiata_L	AU	float	WM tract diffusivity	Mean L2 in posterior corona radiata (left) on FA (fractional anisotropy) skeleton (from dMRI data)	31356
1726	25276	IDP_dMRI_TBSS_L2_Posterior_thalamic_radiation_R	AU	float	WM tract diffusivity	Mean L2 in posterior thalamic radiation (right) on FA (fractional anisotropy) skeleton (from dMRI data)	31356
1727	25277	IDP_dMRI_TBSS_L2_Posterior_thalamic_radiation_L	AU	float	WM tract diffusivity	Mean L2 in posterior thalamic radiation (left) on FA (fractional anisotropy) skeleton (from dMRI data)	31356
1728	25278	IDP_dMRI_TBSS_L2_Sagittal_stratum_R	AU	float	WM tract diffusivity	Mean L2 in sagittal stratum (right) on FA (fractional anisotropy) skeleton (from dMRI data)	31356
1729	25279	IDP_dMRI_TBSS_L2_Sagittal_stratum_L	AU	float	WM tract diffusivity	Mean L2 in sagittal stratum (left) on FA (fractional anisotropy) skeleton (from dMRI data)	31356
1730	25280	IDP_dMRI_TBSS_L2_External_capsule_R	AU	float	WM tract diffusivity	Mean L2 in external capsule (right) on FA (fractional anisotropy) skeleton (from dMRI data)	31356
1731	25281	IDP_dMRI_TBSS_L2_External_capsule_L	AU	float	WM tract diffusivity	Mean L2 in external capsule (left) on FA (fractional anisotropy) skeleton (from dMRI data)	31356
1732	25282	IDP_dMRI_TBSS_L2_Cingulum_cingulate_gyrus_R	AU	float	WM tract diffusivity	Mean L2 in cingulum cingulate gyrus (right) on FA (fractional anisotropy) skeleton (from dMRI data)	31356
1733	25283	IDP_dMRI_TBSS_L2_Cingulum_cingulate_gyrus_L	AU	float	WM tract diffusivity	Mean L2 in cingulum cingulate gyrus (left) on FA (fractional anisotropy) skeleton (from dMRI data)	31356
1734	25284	IDP_dMRI_TBSS_L2_Cingulum_hippocampus_R	AU	float	WM tract diffusivity	Mean L2 in cingulum hippocampus (right) on FA (fractional anisotropy) skeleton (from dMRI data)	31356
1735	25285	IDP_dMRI_TBSS_L2_Cingulum_hippocampus_L	AU	float	WM tract diffusivity	Mean L2 in cingulum hippocampus (left) on FA (fractional anisotropy) skeleton (from dMRI data)	31356
1736	25286	IDP_dMRI_TBSS_L2_Fornix_cres+Stria_terminalis_R	AU	float	WM tract diffusivity	Mean L2 in fornix cres+stria terminalis (right) on FA (fractional anisotropy) skeleton (from dMRI data)	31356
1737	25287	IDP_dMRI_TBSS_L2_Fornix_cres+Stria_terminalis_L	AU	float	WM tract diffusivity	Mean L2 in fornix cres+stria terminalis (left) on FA (fractional anisotropy) skeleton (from dMRI data)	31356
1738	25288	IDP_dMRI_TBSS_L2_Superior_longitudinal_fasciculus_R	AU	float	WM tract diffusivity	Mean L2 in superior longitudinal fasciculus (right) on FA (fractional anisotropy) skeleton (from dMRI data)	31356
1739	25289	IDP_dMRI_TBSS_L2_Superior_longitudinal_fasciculus_L	AU	float	WM tract diffusivity	Mean L2 in superior longitudinal fasciculus (left) on FA (fractional anisotropy) skeleton (from dMRI data)	31356
1740	25290	IDP_dMRI_TBSS_L2_Superior_fronto-occipital_fasciculus_R	AU	float	WM tract diffusivity	Mean L2 in superior fronto-occipital fasciculus (right) on FA (fractional anisotropy) skeleton (from dMRI data)	31356
1741	25291	IDP_dMRI_TBSS_L2_Superior_fronto-occipital_fasciculus_L	AU	float	WM tract diffusivity	Mean L2 in superior fronto-occipital fasciculus (left) on FA (fractional anisotropy) skeleton (from dMRI data)	31356
1742	25292	IDP_dMRI_TBSS_L2_Uncinate_fasciculus_R	AU	float	WM tract diffusivity	Mean L2 in uncinate fasciculus (right) on FA (fractional anisotropy) skeleton (from dMRI data)	31356
1743	25293	IDP_dMRI_TBSS_L2_Uncinate_fasciculus_L	AU	float	WM tract diffusivity	Mean L2 in uncinate fasciculus (left) on FA (fractional anisotropy) skeleton (from dMRI data)	31356
1744	25294	IDP_dMRI_TBSS_L2_Tapetum_R	AU	float	WM tract diffusivity	Mean L2 in tapetum (right) on FA (fractional anisotropy) skeleton (from dMRI data)	31356
1745	25295	IDP_dMRI_TBSS_L2_Tapetum_L	AU	float	WM tract diffusivity	Mean L2 in tapetum (left) on FA (fractional anisotropy) skeleton (from dMRI data)	31356
1746	25296	IDP_dMRI_TBSS_L3_Middle_cerebellar_peduncle	AU	float	WM tract diffusivity	Mean L3 in middle cerebellar peduncle on FA (fractional anisotropy) skeleton (from dMRI data)	31356
1747	25297	IDP_dMRI_TBSS_L3_Pontine_crossing_tract	AU	float	WM tract diffusivity	Mean L3 in pontine crossing tract on FA (fractional anisotropy) skeleton (from dMRI data)	31356
1748	25298	IDP_dMRI_TBSS_L3_Genu_of_corpus_callosum	AU	float	WM tract diffusivity	Mean L3 in genu of corpus callosum on FA (fractional anisotropy) skeleton (from dMRI data)	31356
1749	25299	IDP_dMRI_TBSS_L3_Body_of_corpus_callosum	AU	float	WM tract diffusivity	Mean L3 in body of corpus callosum on FA (fractional anisotropy) skeleton (from dMRI data)	31356
1750	25300	IDP_dMRI_TBSS_L3_Splenium_of_corpus_callosum	AU	float	WM tract diffusivity	Mean L3 in splenium of corpus callosum on FA (fractional anisotropy) skeleton (from dMRI data)	31356
1751	25301	IDP_dMRI_TBSS_L3_Fornix	AU	float	WM tract diffusivity	Mean L3 in fornix on FA (fractional anisotropy) skeleton (from dMRI data)	31356
1752	25302	IDP_dMRI_TBSS_L3_Corticospinal_tract_R	AU	float	WM tract diffusivity	Mean L3 in corticospinal tract (right) on FA (fractional anisotropy) skeleton (from dMRI data)	31356
1753	25303	IDP_dMRI_TBSS_L3_Corticospinal_tract_L	AU	float	WM tract diffusivity	Mean L3 in corticospinal tract (left) on FA (fractional anisotropy) skeleton (from dMRI data)	31356
1754	25304	IDP_dMRI_TBSS_L3_Medial_lemniscus_R	AU	float	WM tract diffusivity	Mean L3 in medial lemniscus (right) on FA (fractional anisotropy) skeleton (from dMRI data)	31356
1755	25305	IDP_dMRI_TBSS_L3_Medial_lemniscus_L	AU	float	WM tract diffusivity	Mean L3 in medial lemniscus (left) on FA (fractional anisotropy) skeleton (from dMRI data)	31356
1756	25306	IDP_dMRI_TBSS_L3_Inferior_cerebellar_peduncle_R	AU	float	WM tract diffusivity	Mean L3 in inferior cerebellar peduncle (right) on FA (fractional anisotropy) skeleton (from dMRI data)	31356
1757	25307	IDP_dMRI_TBSS_L3_Inferior_cerebellar_peduncle_L	AU	float	WM tract diffusivity	Mean L3 in inferior cerebellar peduncle (left) on FA (fractional anisotropy) skeleton (from dMRI data)	31356
1758	25308	IDP_dMRI_TBSS_L3_Superior_cerebellar_peduncle_R	AU	float	WM tract diffusivity	Mean L3 in superior cerebellar peduncle (right) on FA (fractional anisotropy) skeleton (from dMRI data)	31356
1759	25309	IDP_dMRI_TBSS_L3_Superior_cerebellar_peduncle_L	AU	float	WM tract diffusivity	Mean L3 in superior cerebellar peduncle (left) on FA (fractional anisotropy) skeleton (from dMRI data)	31356
1760	25310	IDP_dMRI_TBSS_L3_Cerebral_peduncle_R	AU	float	WM tract diffusivity	Mean L3 in cerebral peduncle (right) on FA (fractional anisotropy) skeleton (from dMRI data)	31356
1761	25311	IDP_dMRI_TBSS_L3_Cerebral_peduncle_L	AU	float	WM tract diffusivity	Mean L3 in cerebral peduncle (left) on FA (fractional anisotropy) skeleton (from dMRI data)	31356
1762	25312	IDP_dMRI_TBSS_L3_Anterior_limb_of_internal_capsule_R	AU	float	WM tract diffusivity	Mean L3 in anterior limb of internal capsule (right) on FA (fractional anisotropy) skeleton (from dMRI data)	31356
1763	25313	IDP_dMRI_TBSS_L3_Anterior_limb_of_internal_capsule_L	AU	float	WM tract diffusivity	Mean L3 in anterior limb of internal capsule (left) on FA (fractional anisotropy) skeleton (from dMRI data)	31356
1764	25314	IDP_dMRI_TBSS_L3_Posterior_limb_of_internal_capsule_R	AU	float	WM tract diffusivity	Mean L3 in posterior limb of internal capsule (right) on FA (fractional anisotropy) skeleton (from dMRI data)	31356
1765	25315	IDP_dMRI_TBSS_L3_Posterior_limb_of_internal_capsule_L	AU	float	WM tract diffusivity	Mean L3 in posterior limb of internal capsule (left) on FA (fractional anisotropy) skeleton (from dMRI data)	31356
1766	25316	IDP_dMRI_TBSS_L3_Retrolenticular_part_of_internal_capsule_R	AU	float	WM tract diffusivity	Mean L3 in retrolenticular part of internal capsule (right) on FA (fractional anisotropy) skeleton (from dMRI data)	31356
1767	25317	IDP_dMRI_TBSS_L3_Retrolenticular_part_of_internal_capsule_L	AU	float	WM tract diffusivity	Mean L3 in retrolenticular part of internal capsule (left) on FA (fractional anisotropy) skeleton (from dMRI data)	31356
1768	25318	IDP_dMRI_TBSS_L3_Anterior_corona_radiata_R	AU	float	WM tract diffusivity	Mean L3 in anterior corona radiata (right) on FA (fractional anisotropy) skeleton (from dMRI data)	31356
1769	25319	IDP_dMRI_TBSS_L3_Anterior_corona_radiata_L	AU	float	WM tract diffusivity	Mean L3 in anterior corona radiata (left) on FA (fractional anisotropy) skeleton (from dMRI data)	31356
1770	25320	IDP_dMRI_TBSS_L3_Superior_corona_radiata_R	AU	float	WM tract diffusivity	Mean L3 in superior corona radiata (right) on FA (fractional anisotropy) skeleton (from dMRI data)	31356
1771	25321	IDP_dMRI_TBSS_L3_Superior_corona_radiata_L	AU	float	WM tract diffusivity	Mean L3 in superior corona radiata (left) on FA (fractional anisotropy) skeleton (from dMRI data)	31356
1772	25322	IDP_dMRI_TBSS_L3_Posterior_corona_radiata_R	AU	float	WM tract diffusivity	Mean L3 in posterior corona radiata (right) on FA (fractional anisotropy) skeleton (from dMRI data)	31356
1773	25323	IDP_dMRI_TBSS_L3_Posterior_corona_radiata_L	AU	float	WM tract diffusivity	Mean L3 in posterior corona radiata (left) on FA (fractional anisotropy) skeleton (from dMRI data)	31356
1774	25324	IDP_dMRI_TBSS_L3_Posterior_thalamic_radiation_R	AU	float	WM tract diffusivity	Mean L3 in posterior thalamic radiation (right) on FA (fractional anisotropy) skeleton (from dMRI data)	31356
1775	25325	IDP_dMRI_TBSS_L3_Posterior_thalamic_radiation_L	AU	float	WM tract diffusivity	Mean L3 in posterior thalamic radiation (left) on FA (fractional anisotropy) skeleton (from dMRI data)	31356
1776	25326	IDP_dMRI_TBSS_L3_Sagittal_stratum_R	AU	float	WM tract diffusivity	Mean L3 in sagittal stratum (right) on FA (fractional anisotropy) skeleton (from dMRI data)	31356
1777	25327	IDP_dMRI_TBSS_L3_Sagittal_stratum_L	AU	float	WM tract diffusivity	Mean L3 in sagittal stratum (left) on FA (fractional anisotropy) skeleton (from dMRI data)	31356
1778	25328	IDP_dMRI_TBSS_L3_External_capsule_R	AU	float	WM tract diffusivity	Mean L3 in external capsule (right) on FA (fractional anisotropy) skeleton (from dMRI data)	31356
1779	25329	IDP_dMRI_TBSS_L3_External_capsule_L	AU	float	WM tract diffusivity	Mean L3 in external capsule (left) on FA (fractional anisotropy) skeleton (from dMRI data)	31356
1780	25330	IDP_dMRI_TBSS_L3_Cingulum_cingulate_gyrus_R	AU	float	WM tract diffusivity	Mean L3 in cingulum cingulate gyrus (right) on FA (fractional anisotropy) skeleton (from dMRI data)	31356
1781	25331	IDP_dMRI_TBSS_L3_Cingulum_cingulate_gyrus_L	AU	float	WM tract diffusivity	Mean L3 in cingulum cingulate gyrus (left) on FA (fractional anisotropy) skeleton (from dMRI data)	31356
1782	25332	IDP_dMRI_TBSS_L3_Cingulum_hippocampus_R	AU	float	WM tract diffusivity	Mean L3 in cingulum hippocampus (right) on FA (fractional anisotropy) skeleton (from dMRI data)	31356
1783	25333	IDP_dMRI_TBSS_L3_Cingulum_hippocampus_L	AU	float	WM tract diffusivity	Mean L3 in cingulum hippocampus (left) on FA (fractional anisotropy) skeleton (from dMRI data)	31356
1784	25334	IDP_dMRI_TBSS_L3_Fornix_cres+Stria_terminalis_R	AU	float	WM tract diffusivity	Mean L3 in fornix cres+stria terminalis (right) on FA (fractional anisotropy) skeleton (from dMRI data)	31356
1785	25335	IDP_dMRI_TBSS_L3_Fornix_cres+Stria_terminalis_L	AU	float	WM tract diffusivity	Mean L3 in fornix cres+stria terminalis (left) on FA (fractional anisotropy) skeleton (from dMRI data)	31356
1786	25336	IDP_dMRI_TBSS_L3_Superior_longitudinal_fasciculus_R	AU	float	WM tract diffusivity	Mean L3 in superior longitudinal fasciculus (right) on FA (fractional anisotropy) skeleton (from dMRI data)	31356
1787	25337	IDP_dMRI_TBSS_L3_Superior_longitudinal_fasciculus_L	AU	float	WM tract diffusivity	Mean L3 in superior longitudinal fasciculus (left) on FA (fractional anisotropy) skeleton (from dMRI data)	31356
1788	25338	IDP_dMRI_TBSS_L3_Superior_fronto-occipital_fasciculus_R	AU	float	WM tract diffusivity	Mean L3 in superior fronto-occipital fasciculus (right) on FA (fractional anisotropy) skeleton (from dMRI data)	31356
1789	25339	IDP_dMRI_TBSS_L3_Superior_fronto-occipital_fasciculus_L	AU	float	WM tract diffusivity	Mean L3 in superior fronto-occipital fasciculus (left) on FA (fractional anisotropy) skeleton (from dMRI data)	31356
1790	25340	IDP_dMRI_TBSS_L3_Uncinate_fasciculus_R	AU	float	WM tract diffusivity	Mean L3 in uncinate fasciculus (right) on FA (fractional anisotropy) skeleton (from dMRI data)	31356
1791	25341	IDP_dMRI_TBSS_L3_Uncinate_fasciculus_L	AU	float	WM tract diffusivity	Mean L3 in uncinate fasciculus (left) on FA (fractional anisotropy) skeleton (from dMRI data)	31356
1792	25342	IDP_dMRI_TBSS_L3_Tapetum_R	AU	float	WM tract diffusivity	Mean L3 in tapetum (right) on FA (fractional anisotropy) skeleton (from dMRI data)	31356
1793	25343	IDP_dMRI_TBSS_L3_Tapetum_L	AU	float	WM tract diffusivity	Mean L3 in tapetum (left) on FA (fractional anisotropy) skeleton (from dMRI data)	31356
1794	25515	IDP_dMRI_ProbtrackX_MD_ar_l	AU	float	WM tract diffusivity	Weighted-mean MD (mean diffusivity) in tract left acoustic radiation (from dMRI data)	31355
1795	25516	IDP_dMRI_ProbtrackX_MD_ar_r	AU	float	WM tract diffusivity	Weighted-mean MD (mean diffusivity) in tract right acoustic radiation (from dMRI data)	31355
1796	25517	IDP_dMRI_ProbtrackX_MD_atr_l	AU	float	WM tract diffusivity	Weighted-mean MD (mean diffusivity) in tract left anterior thalamic radiation (from dMRI data)	31355
1797	25518	IDP_dMRI_ProbtrackX_MD_atr_r	AU	float	WM tract diffusivity	Weighted-mean MD (mean diffusivity) in tract right anterior thalamic radiation (from dMRI data)	31355
1798	25519	IDP_dMRI_ProbtrackX_MD_cgc_l	AU	float	WM tract diffusivity	Weighted-mean MD (mean diffusivity) in tract left cingulate gyrus part of cingulum (from dMRI data)	31355
1799	25520	IDP_dMRI_ProbtrackX_MD_cgc_r	AU	float	WM tract diffusivity	Weighted-mean MD (mean diffusivity) in tract right cingulate gyrus part of cingulum (from dMRI data)	31355
1800	25521	IDP_dMRI_ProbtrackX_MD_cgh_l	AU	float	WM tract diffusivity	Weighted-mean MD (mean diffusivity) in tract left parahippocampal part of cingulum (from dMRI data)	31355
1801	25522	IDP_dMRI_ProbtrackX_MD_cgh_r	AU	float	WM tract diffusivity	Weighted-mean MD (mean diffusivity) in tract right parahippocampal part of cingulum (from dMRI data)	31355
1802	25523	IDP_dMRI_ProbtrackX_MD_cst_l	AU	float	WM tract diffusivity	Weighted-mean MD (mean diffusivity) in tract left corticospinal tract (from dMRI data)	31355
1803	25524	IDP_dMRI_ProbtrackX_MD_cst_r	AU	float	WM tract diffusivity	Weighted-mean MD (mean diffusivity) in tract right corticospinal tract (from dMRI data)	31355
1804	25525	IDP_dMRI_ProbtrackX_MD_fma	AU	float	WM tract diffusivity	Weighted-mean MD (mean diffusivity) in tract forceps major (from dMRI data)	31355
1805	25526	IDP_dMRI_ProbtrackX_MD_fmi	AU	float	WM tract diffusivity	Weighted-mean MD (mean diffusivity) in tract forceps minor (from dMRI data)	31355
1806	25527	IDP_dMRI_ProbtrackX_MD_ifo_l	AU	float	WM tract diffusivity	Weighted-mean MD (mean diffusivity) in tract left inferior fronto-occipital fasciculus (from dMRI data)	31355
1807	25528	IDP_dMRI_ProbtrackX_MD_ifo_r	AU	float	WM tract diffusivity	Weighted-mean MD (mean diffusivity) in tract right inferior fronto-occipital fasciculus (from dMRI data)	31355
1808	25529	IDP_dMRI_ProbtrackX_MD_ilf_l	AU	float	WM tract diffusivity	Weighted-mean MD (mean diffusivity) in tract left inferior longitudinal fasciculus (from dMRI data)	31355
1809	25530	IDP_dMRI_ProbtrackX_MD_ilf_r	AU	float	WM tract diffusivity	Weighted-mean MD (mean diffusivity) in tract right inferior longitudinal fasciculus (from dMRI data)	31355
1810	25531	IDP_dMRI_ProbtrackX_MD_mcp	AU	float	WM tract diffusivity	Weighted-mean MD (mean diffusivity) in tract middle cerebellar peduncle (from dMRI data)	31355
1811	25532	IDP_dMRI_ProbtrackX_MD_ml_l	AU	float	WM tract diffusivity	Weighted-mean MD (mean diffusivity) in tract left medial lemniscus (from dMRI data)	31355
1812	25533	IDP_dMRI_ProbtrackX_MD_ml_r	AU	float	WM tract diffusivity	Weighted-mean MD (mean diffusivity) in tract right medial lemniscus (from dMRI data)	31355
1813	25534	IDP_dMRI_ProbtrackX_MD_ptr_l	AU	float	WM tract diffusivity	Weighted-mean MD (mean diffusivity) in tract left posterior thalamic radiation (from dMRI data)	31355
1814	25535	IDP_dMRI_ProbtrackX_MD_ptr_r	AU	float	WM tract diffusivity	Weighted-mean MD (mean diffusivity) in tract right posterior thalamic radiation (from dMRI data)	31355
1815	25536	IDP_dMRI_ProbtrackX_MD_slf_l	AU	float	WM tract diffusivity	Weighted-mean MD (mean diffusivity) in tract left superior longitudinal fasciculus (from dMRI data)	31355
1816	25537	IDP_dMRI_ProbtrackX_MD_slf_r	AU	float	WM tract diffusivity	Weighted-mean MD (mean diffusivity) in tract right superior longitudinal fasciculus (from dMRI data)	31355
1817	25538	IDP_dMRI_ProbtrackX_MD_str_l	AU	float	WM tract diffusivity	Weighted-mean MD (mean diffusivity) in tract left superior thalamic radiation (from dMRI data)	31355
1818	25539	IDP_dMRI_ProbtrackX_MD_str_r	AU	float	WM tract diffusivity	Weighted-mean MD (mean diffusivity) in tract right superior thalamic radiation (from dMRI data)	31355
1819	25540	IDP_dMRI_ProbtrackX_MD_unc_l	AU	float	WM tract diffusivity	Weighted-mean MD (mean diffusivity) in tract left uncinate fasciculus (from dMRI data)	31355
1820	25541	IDP_dMRI_ProbtrackX_MD_unc_r	AU	float	WM tract diffusivity	Weighted-mean MD (mean diffusivity) in tract right uncinate fasciculus (from dMRI data)	31355
1821	25569	IDP_dMRI_ProbtrackX_L1_ar_l	AU	float	WM tract diffusivity	Weighted-mean L1 in tract left acoustic radiation (from dMRI data)	31355
1822	25570	IDP_dMRI_ProbtrackX_L1_ar_r	AU	float	WM tract diffusivity	Weighted-mean L1 in tract right acoustic radiation (from dMRI data)	31355
1823	25571	IDP_dMRI_ProbtrackX_L1_atr_l	AU	float	WM tract diffusivity	Weighted-mean L1 in tract left anterior thalamic radiation (from dMRI data)	31355
1824	25572	IDP_dMRI_ProbtrackX_L1_atr_r	AU	float	WM tract diffusivity	Weighted-mean L1 in tract right anterior thalamic radiation (from dMRI data)	31355
1825	25573	IDP_dMRI_ProbtrackX_L1_cgc_l	AU	float	WM tract diffusivity	Weighted-mean L1 in tract left cingulate gyrus part of cingulum (from dMRI data)	31355
1826	25574	IDP_dMRI_ProbtrackX_L1_cgc_r	AU	float	WM tract diffusivity	Weighted-mean L1 in tract right cingulate gyrus part of cingulum (from dMRI data)	31355
1827	25575	IDP_dMRI_ProbtrackX_L1_cgh_l	AU	float	WM tract diffusivity	Weighted-mean L1 in tract left parahippocampal part of cingulum (from dMRI data)	31355
1828	25576	IDP_dMRI_ProbtrackX_L1_cgh_r	AU	float	WM tract diffusivity	Weighted-mean L1 in tract right parahippocampal part of cingulum (from dMRI data)	31355
1829	25577	IDP_dMRI_ProbtrackX_L1_cst_l	AU	float	WM tract diffusivity	Weighted-mean L1 in tract left corticospinal tract (from dMRI data)	31355
1830	25578	IDP_dMRI_ProbtrackX_L1_cst_r	AU	float	WM tract diffusivity	Weighted-mean L1 in tract right corticospinal tract (from dMRI data)	31355
1831	25579	IDP_dMRI_ProbtrackX_L1_fma	AU	float	WM tract diffusivity	Weighted-mean L1 in tract forceps major (from dMRI data)	31355
1832	25580	IDP_dMRI_ProbtrackX_L1_fmi	AU	float	WM tract diffusivity	Weighted-mean L1 in tract forceps minor (from dMRI data)	31355
1833	25581	IDP_dMRI_ProbtrackX_L1_ifo_l	AU	float	WM tract diffusivity	Weighted-mean L1 in tract left inferior fronto-occipital fasciculus (from dMRI data)	31355
1834	25582	IDP_dMRI_ProbtrackX_L1_ifo_r	AU	float	WM tract diffusivity	Weighted-mean L1 in tract right inferior fronto-occipital fasciculus (from dMRI data)	31355
1835	25583	IDP_dMRI_ProbtrackX_L1_ilf_l	AU	float	WM tract diffusivity	Weighted-mean L1 in tract left inferior longitudinal fasciculus (from dMRI data)	31355
1836	25584	IDP_dMRI_ProbtrackX_L1_ilf_r	AU	float	WM tract diffusivity	Weighted-mean L1 in tract right inferior longitudinal fasciculus (from dMRI data)	31355
1837	25585	IDP_dMRI_ProbtrackX_L1_mcp	AU	float	WM tract diffusivity	Weighted-mean L1 in tract middle cerebellar peduncle (from dMRI data)	31355
1838	25586	IDP_dMRI_ProbtrackX_L1_ml_l	AU	float	WM tract diffusivity	Weighted-mean L1 in tract left medial lemniscus (from dMRI data)	31355
1839	25587	IDP_dMRI_ProbtrackX_L1_ml_r	AU	float	WM tract diffusivity	Weighted-mean L1 in tract right medial lemniscus (from dMRI data)	31355
1840	25588	IDP_dMRI_ProbtrackX_L1_ptr_l	AU	float	WM tract diffusivity	Weighted-mean L1 in tract left posterior thalamic radiation (from dMRI data)	31355
1841	25589	IDP_dMRI_ProbtrackX_L1_ptr_r	AU	float	WM tract diffusivity	Weighted-mean L1 in tract right posterior thalamic radiation (from dMRI data)	31355
1842	25590	IDP_dMRI_ProbtrackX_L1_slf_l	AU	float	WM tract diffusivity	Weighted-mean L1 in tract left superior longitudinal fasciculus (from dMRI data)	31355
1843	25591	IDP_dMRI_ProbtrackX_L1_slf_r	AU	float	WM tract diffusivity	Weighted-mean L1 in tract right superior longitudinal fasciculus (from dMRI data)	31355
1844	25592	IDP_dMRI_ProbtrackX_L1_str_l	AU	float	WM tract diffusivity	Weighted-mean L1 in tract left superior thalamic radiation (from dMRI data)	31355
1845	25593	IDP_dMRI_ProbtrackX_L1_str_r	AU	float	WM tract diffusivity	Weighted-mean L1 in tract right superior thalamic radiation (from dMRI data)	31355
1846	25594	IDP_dMRI_ProbtrackX_L1_unc_l	AU	float	WM tract diffusivity	Weighted-mean L1 in tract left uncinate fasciculus (from dMRI data)	31355
1847	25595	IDP_dMRI_ProbtrackX_L1_unc_r	AU	float	WM tract diffusivity	Weighted-mean L1 in tract right uncinate fasciculus (from dMRI data)	31355
1848	25596	IDP_dMRI_ProbtrackX_L2_ar_l	AU	float	WM tract diffusivity	Weighted-mean L2 in tract left acoustic radiation (from dMRI data)	31355
1849	25597	IDP_dMRI_ProbtrackX_L2_ar_r	AU	float	WM tract diffusivity	Weighted-mean L2 in tract right acoustic radiation (from dMRI data)	31355
1850	25598	IDP_dMRI_ProbtrackX_L2_atr_l	AU	float	WM tract diffusivity	Weighted-mean L2 in tract left anterior thalamic radiation (from dMRI data)	31355
1851	25599	IDP_dMRI_ProbtrackX_L2_atr_r	AU	float	WM tract diffusivity	Weighted-mean L2 in tract right anterior thalamic radiation (from dMRI data)	31355
1852	25600	IDP_dMRI_ProbtrackX_L2_cgc_l	AU	float	WM tract diffusivity	Weighted-mean L2 in tract left cingulate gyrus part of cingulum (from dMRI data)	31355
1853	25601	IDP_dMRI_ProbtrackX_L2_cgc_r	AU	float	WM tract diffusivity	Weighted-mean L2 in tract right cingulate gyrus part of cingulum (from dMRI data)	31355
1854	25602	IDP_dMRI_ProbtrackX_L2_cgh_l	AU	float	WM tract diffusivity	Weighted-mean L2 in tract left parahippocampal part of cingulum (from dMRI data)	31355
1855	25603	IDP_dMRI_ProbtrackX_L2_cgh_r	AU	float	WM tract diffusivity	Weighted-mean L2 in tract right parahippocampal part of cingulum (from dMRI data)	31355
1856	25604	IDP_dMRI_ProbtrackX_L2_cst_l	AU	float	WM tract diffusivity	Weighted-mean L2 in tract left corticospinal tract (from dMRI data)	31355
1857	25605	IDP_dMRI_ProbtrackX_L2_cst_r	AU	float	WM tract diffusivity	Weighted-mean L2 in tract right corticospinal tract (from dMRI data)	31355
1858	25606	IDP_dMRI_ProbtrackX_L2_fma	AU	float	WM tract diffusivity	Weighted-mean L2 in tract forceps major (from dMRI data)	31355
1859	25607	IDP_dMRI_ProbtrackX_L2_fmi	AU	float	WM tract diffusivity	Weighted-mean L2 in tract forceps minor (from dMRI data)	31355
1860	25608	IDP_dMRI_ProbtrackX_L2_ifo_l	AU	float	WM tract diffusivity	Weighted-mean L2 in tract left inferior fronto-occipital fasciculus (from dMRI data)	31355
1861	25609	IDP_dMRI_ProbtrackX_L2_ifo_r	AU	float	WM tract diffusivity	Weighted-mean L2 in tract right inferior fronto-occipital fasciculus (from dMRI data)	31355
1862	25610	IDP_dMRI_ProbtrackX_L2_ilf_l	AU	float	WM tract diffusivity	Weighted-mean L2 in tract left inferior longitudinal fasciculus (from dMRI data)	31355
1863	25611	IDP_dMRI_ProbtrackX_L2_ilf_r	AU	float	WM tract diffusivity	Weighted-mean L2 in tract right inferior longitudinal fasciculus (from dMRI data)	31355
1864	25612	IDP_dMRI_ProbtrackX_L2_mcp	AU	float	WM tract diffusivity	Weighted-mean L2 in tract middle cerebellar peduncle (from dMRI data)	31355
1865	25613	IDP_dMRI_ProbtrackX_L2_ml_l	AU	float	WM tract diffusivity	Weighted-mean L2 in tract left medial lemniscus (from dMRI data)	31355
1866	25614	IDP_dMRI_ProbtrackX_L2_ml_r	AU	float	WM tract diffusivity	Weighted-mean L2 in tract right medial lemniscus (from dMRI data)	31355
1867	25615	IDP_dMRI_ProbtrackX_L2_ptr_l	AU	float	WM tract diffusivity	Weighted-mean L2 in tract left posterior thalamic radiation (from dMRI data)	31355
1868	25616	IDP_dMRI_ProbtrackX_L2_ptr_r	AU	float	WM tract diffusivity	Weighted-mean L2 in tract right posterior thalamic radiation (from dMRI data)	31355
1869	25617	IDP_dMRI_ProbtrackX_L2_slf_l	AU	float	WM tract diffusivity	Weighted-mean L2 in tract left superior longitudinal fasciculus (from dMRI data)	31355
1870	25618	IDP_dMRI_ProbtrackX_L2_slf_r	AU	float	WM tract diffusivity	Weighted-mean L2 in tract right superior longitudinal fasciculus (from dMRI data)	31355
1871	25619	IDP_dMRI_ProbtrackX_L2_str_l	AU	float	WM tract diffusivity	Weighted-mean L2 in tract left superior thalamic radiation (from dMRI data)	31355
1872	25620	IDP_dMRI_ProbtrackX_L2_str_r	AU	float	WM tract diffusivity	Weighted-mean L2 in tract right superior thalamic radiation (from dMRI data)	31355
1873	25621	IDP_dMRI_ProbtrackX_L2_unc_l	AU	float	WM tract diffusivity	Weighted-mean L2 in tract left uncinate fasciculus (from dMRI data)	31355
1874	25622	IDP_dMRI_ProbtrackX_L2_unc_r	AU	float	WM tract diffusivity	Weighted-mean L2 in tract right uncinate fasciculus (from dMRI data)	31355
1875	25623	IDP_dMRI_ProbtrackX_L3_ar_l	AU	float	WM tract diffusivity	Weighted-mean L3 in tract left acoustic radiation (from dMRI data)	31355
1876	25624	IDP_dMRI_ProbtrackX_L3_ar_r	AU	float	WM tract diffusivity	Weighted-mean L3 in tract right acoustic radiation (from dMRI data)	31355
1877	25625	IDP_dMRI_ProbtrackX_L3_atr_l	AU	float	WM tract diffusivity	Weighted-mean L3 in tract left anterior thalamic radiation (from dMRI data)	31355
1878	25626	IDP_dMRI_ProbtrackX_L3_atr_r	AU	float	WM tract diffusivity	Weighted-mean L3 in tract right anterior thalamic radiation (from dMRI data)	31355
1879	25627	IDP_dMRI_ProbtrackX_L3_cgc_l	AU	float	WM tract diffusivity	Weighted-mean L3 in tract left cingulate gyrus part of cingulum (from dMRI data)	31355
1880	25628	IDP_dMRI_ProbtrackX_L3_cgc_r	AU	float	WM tract diffusivity	Weighted-mean L3 in tract right cingulate gyrus part of cingulum (from dMRI data)	31355
1881	25629	IDP_dMRI_ProbtrackX_L3_cgh_l	AU	float	WM tract diffusivity	Weighted-mean L3 in tract left parahippocampal part of cingulum (from dMRI data)	31355
1882	25630	IDP_dMRI_ProbtrackX_L3_cgh_r	AU	float	WM tract diffusivity	Weighted-mean L3 in tract right parahippocampal part of cingulum (from dMRI data)	31355
1883	25631	IDP_dMRI_ProbtrackX_L3_cst_l	AU	float	WM tract diffusivity	Weighted-mean L3 in tract left corticospinal tract (from dMRI data)	31355
1884	25632	IDP_dMRI_ProbtrackX_L3_cst_r	AU	float	WM tract diffusivity	Weighted-mean L3 in tract right corticospinal tract (from dMRI data)	31355
1885	25633	IDP_dMRI_ProbtrackX_L3_fma	AU	float	WM tract diffusivity	Weighted-mean L3 in tract forceps major (from dMRI data)	31355
1886	25634	IDP_dMRI_ProbtrackX_L3_fmi	AU	float	WM tract diffusivity	Weighted-mean L3 in tract forceps minor (from dMRI data)	31355
1887	25635	IDP_dMRI_ProbtrackX_L3_ifo_l	AU	float	WM tract diffusivity	Weighted-mean L3 in tract left inferior fronto-occipital fasciculus (from dMRI data)	31355
1888	25636	IDP_dMRI_ProbtrackX_L3_ifo_r	AU	float	WM tract diffusivity	Weighted-mean L3 in tract right inferior fronto-occipital fasciculus (from dMRI data)	31355
1889	25637	IDP_dMRI_ProbtrackX_L3_ilf_l	AU	float	WM tract diffusivity	Weighted-mean L3 in tract left inferior longitudinal fasciculus (from dMRI data)	31355
1890	25638	IDP_dMRI_ProbtrackX_L3_ilf_r	AU	float	WM tract diffusivity	Weighted-mean L3 in tract right inferior longitudinal fasciculus (from dMRI data)	31355
1891	25639	IDP_dMRI_ProbtrackX_L3_mcp	AU	float	WM tract diffusivity	Weighted-mean L3 in tract middle cerebellar peduncle (from dMRI data)	31355
1892	25640	IDP_dMRI_ProbtrackX_L3_ml_l	AU	float	WM tract diffusivity	Weighted-mean L3 in tract left medial lemniscus (from dMRI data)	31355
1893	25641	IDP_dMRI_ProbtrackX_L3_ml_r	AU	float	WM tract diffusivity	Weighted-mean L3 in tract right medial lemniscus (from dMRI data)	31355
1894	25642	IDP_dMRI_ProbtrackX_L3_ptr_l	AU	float	WM tract diffusivity	Weighted-mean L3 in tract left posterior thalamic radiation (from dMRI data)	31355
1895	25643	IDP_dMRI_ProbtrackX_L3_ptr_r	AU	float	WM tract diffusivity	Weighted-mean L3 in tract right posterior thalamic radiation (from dMRI data)	31355
1896	25644	IDP_dMRI_ProbtrackX_L3_slf_l	AU	float	WM tract diffusivity	Weighted-mean L3 in tract left superior longitudinal fasciculus (from dMRI data)	31355
1897	25645	IDP_dMRI_ProbtrackX_L3_slf_r	AU	float	WM tract diffusivity	Weighted-mean L3 in tract right superior longitudinal fasciculus (from dMRI data)	31355
1898	25646	IDP_dMRI_ProbtrackX_L3_str_l	AU	float	WM tract diffusivity	Weighted-mean L3 in tract left superior thalamic radiation (from dMRI data)	31355
1899	25647	IDP_dMRI_ProbtrackX_L3_str_r	AU	float	WM tract diffusivity	Weighted-mean L3 in tract right superior thalamic radiation (from dMRI data)	31355
1900	25648	IDP_dMRI_ProbtrackX_L3_unc_l	AU	float	WM tract diffusivity	Weighted-mean L3 in tract left uncinate fasciculus (from dMRI data)	31355
1901	25649	IDP_dMRI_ProbtrackX_L3_unc_r	AU	float	WM tract diffusivity	Weighted-mean L3 in tract right uncinate fasciculus (from dMRI data)	31355
1902	25344	IDP_dMRI_TBSS_ICVF_Middle_cerebellar_peduncle	AU	float	WM tract ICVF	Mean ICVF (intra-cellular volume fraction) in middle cerebellar peduncle on FA (fractional anisotropy) skeleton (from dMRI data)	31355
1903	25345	IDP_dMRI_TBSS_ICVF_Pontine_crossing_tract	AU	float	WM tract ICVF	Mean ICVF (intra-cellular volume fraction) in pontine crossing tract on FA (fractional anisotropy) skeleton (from dMRI data)	31355
1904	25346	IDP_dMRI_TBSS_ICVF_Genu_of_corpus_callosum	AU	float	WM tract ICVF	Mean ICVF (intra-cellular volume fraction) in genu of corpus callosum on FA (fractional anisotropy) skeleton (from dMRI data)	31355
1905	25347	IDP_dMRI_TBSS_ICVF_Body_of_corpus_callosum	AU	float	WM tract ICVF	Mean ICVF (intra-cellular volume fraction) in body of corpus callosum on FA (fractional anisotropy) skeleton (from dMRI data)	31355
1906	25348	IDP_dMRI_TBSS_ICVF_Splenium_of_corpus_callosum	AU	float	WM tract ICVF	Mean ICVF (intra-cellular volume fraction) in splenium of corpus callosum on FA (fractional anisotropy) skeleton (from dMRI data)	31355
1907	25349	IDP_dMRI_TBSS_ICVF_Fornix	AU	float	WM tract ICVF	Mean ICVF (intra-cellular volume fraction) in fornix on FA (fractional anisotropy) skeleton (from dMRI data)	31355
1908	25350	IDP_dMRI_TBSS_ICVF_Corticospinal_tract_R	AU	float	WM tract ICVF	Mean ICVF (intra-cellular volume fraction) in corticospinal tract (right) on FA (fractional anisotropy) skeleton (from dMRI data)	31355
1909	25351	IDP_dMRI_TBSS_ICVF_Corticospinal_tract_L	AU	float	WM tract ICVF	Mean ICVF (intra-cellular volume fraction) in corticospinal tract (left) on FA (fractional anisotropy) skeleton (from dMRI data)	31355
1910	25352	IDP_dMRI_TBSS_ICVF_Medial_lemniscus_R	AU	float	WM tract ICVF	Mean ICVF (intra-cellular volume fraction) in medial lemniscus (right) on FA (fractional anisotropy) skeleton (from dMRI data)	31355
1911	25353	IDP_dMRI_TBSS_ICVF_Medial_lemniscus_L	AU	float	WM tract ICVF	Mean ICVF (intra-cellular volume fraction) in medial lemniscus (left) on FA (fractional anisotropy) skeleton (from dMRI data)	31355
1912	25354	IDP_dMRI_TBSS_ICVF_Inferior_cerebellar_peduncle_R	AU	float	WM tract ICVF	Mean ICVF (intra-cellular volume fraction) in inferior cerebellar peduncle (right) on FA (fractional anisotropy) skeleton (from dMRI data)	31355
1913	25355	IDP_dMRI_TBSS_ICVF_Inferior_cerebellar_peduncle_L	AU	float	WM tract ICVF	Mean ICVF (intra-cellular volume fraction) in inferior cerebellar peduncle (left) on FA (fractional anisotropy) skeleton (from dMRI data)	31355
1914	25356	IDP_dMRI_TBSS_ICVF_Superior_cerebellar_peduncle_R	AU	float	WM tract ICVF	Mean ICVF (intra-cellular volume fraction) in superior cerebellar peduncle (right) on FA (fractional anisotropy) skeleton (from dMRI data)	31355
1915	25357	IDP_dMRI_TBSS_ICVF_Superior_cerebellar_peduncle_L	AU	float	WM tract ICVF	Mean ICVF (intra-cellular volume fraction) in superior cerebellar peduncle (left) on FA (fractional anisotropy) skeleton (from dMRI data)	31355
1916	25358	IDP_dMRI_TBSS_ICVF_Cerebral_peduncle_R	AU	float	WM tract ICVF	Mean ICVF (intra-cellular volume fraction) in cerebral peduncle (right) on FA (fractional anisotropy) skeleton (from dMRI data)	31355
1917	25359	IDP_dMRI_TBSS_ICVF_Cerebral_peduncle_L	AU	float	WM tract ICVF	Mean ICVF (intra-cellular volume fraction) in cerebral peduncle (left) on FA (fractional anisotropy) skeleton (from dMRI data)	31355
1918	25360	IDP_dMRI_TBSS_ICVF_Anterior_limb_of_internal_capsule_R	AU	float	WM tract ICVF	Mean ICVF (intra-cellular volume fraction) in anterior limb of internal capsule (right) on FA (fractional anisotropy) skeleton (from dMRI data)	31355
1919	25361	IDP_dMRI_TBSS_ICVF_Anterior_limb_of_internal_capsule_L	AU	float	WM tract ICVF	Mean ICVF (intra-cellular volume fraction) in anterior limb of internal capsule (left) on FA (fractional anisotropy) skeleton (from dMRI data)	31355
1920	25362	IDP_dMRI_TBSS_ICVF_Posterior_limb_of_internal_capsule_R	AU	float	WM tract ICVF	Mean ICVF (intra-cellular volume fraction) in posterior limb of internal capsule (right) on FA (fractional anisotropy) skeleton (from dMRI data)	31355
1921	25363	IDP_dMRI_TBSS_ICVF_Posterior_limb_of_internal_capsule_L	AU	float	WM tract ICVF	Mean ICVF (intra-cellular volume fraction) in posterior limb of internal capsule (left) on FA (fractional anisotropy) skeleton (from dMRI data)	31355
1922	25364	IDP_dMRI_TBSS_ICVF_Retrolenticular_part_of_internal_capsule_R	AU	float	WM tract ICVF	Mean ICVF (intra-cellular volume fraction) in retrolenticular part of internal capsule (right) on FA (fractional anisotropy) skeleton (from dMRI data)	31355
1923	25365	IDP_dMRI_TBSS_ICVF_Retrolenticular_part_of_internal_capsule_L	AU	float	WM tract ICVF	Mean ICVF (intra-cellular volume fraction) in retrolenticular part of internal capsule (left) on FA (fractional anisotropy) skeleton (from dMRI data)	31355
1924	25366	IDP_dMRI_TBSS_ICVF_Anterior_corona_radiata_R	AU	float	WM tract ICVF	Mean ICVF (intra-cellular volume fraction) in anterior corona radiata (right) on FA (fractional anisotropy) skeleton (from dMRI data)	31355
1925	25367	IDP_dMRI_TBSS_ICVF_Anterior_corona_radiata_L	AU	float	WM tract ICVF	Mean ICVF (intra-cellular volume fraction) in anterior corona radiata (left) on FA (fractional anisotropy) skeleton (from dMRI data)	31355
1926	25368	IDP_dMRI_TBSS_ICVF_Superior_corona_radiata_R	AU	float	WM tract ICVF	Mean ICVF (intra-cellular volume fraction) in superior corona radiata (right) on FA (fractional anisotropy) skeleton (from dMRI data)	31355
1927	25369	IDP_dMRI_TBSS_ICVF_Superior_corona_radiata_L	AU	float	WM tract ICVF	Mean ICVF (intra-cellular volume fraction) in superior corona radiata (left) on FA (fractional anisotropy) skeleton (from dMRI data)	31355
1928	25370	IDP_dMRI_TBSS_ICVF_Posterior_corona_radiata_R	AU	float	WM tract ICVF	Mean ICVF (intra-cellular volume fraction) in posterior corona radiata (right) on FA (fractional anisotropy) skeleton (from dMRI data)	31355
1929	25371	IDP_dMRI_TBSS_ICVF_Posterior_corona_radiata_L	AU	float	WM tract ICVF	Mean ICVF (intra-cellular volume fraction) in posterior corona radiata (left) on FA (fractional anisotropy) skeleton (from dMRI data)	31355
1930	25372	IDP_dMRI_TBSS_ICVF_Posterior_thalamic_radiation_R	AU	float	WM tract ICVF	Mean ICVF (intra-cellular volume fraction) in posterior thalamic radiation (right) on FA (fractional anisotropy) skeleton (from dMRI data)	31355
1931	25373	IDP_dMRI_TBSS_ICVF_Posterior_thalamic_radiation_L	AU	float	WM tract ICVF	Mean ICVF (intra-cellular volume fraction) in posterior thalamic radiation (left) on FA (fractional anisotropy) skeleton (from dMRI data)	31355
1932	25374	IDP_dMRI_TBSS_ICVF_Sagittal_stratum_R	AU	float	WM tract ICVF	Mean ICVF (intra-cellular volume fraction) in sagittal stratum (right) on FA (fractional anisotropy) skeleton (from dMRI data)	31355
1933	25375	IDP_dMRI_TBSS_ICVF_Sagittal_stratum_L	AU	float	WM tract ICVF	Mean ICVF (intra-cellular volume fraction) in sagittal stratum (left) on FA (fractional anisotropy) skeleton (from dMRI data)	31355
1934	25376	IDP_dMRI_TBSS_ICVF_External_capsule_R	AU	float	WM tract ICVF	Mean ICVF (intra-cellular volume fraction) in external capsule (right) on FA (fractional anisotropy) skeleton (from dMRI data)	31355
1935	25377	IDP_dMRI_TBSS_ICVF_External_capsule_L	AU	float	WM tract ICVF	Mean ICVF (intra-cellular volume fraction) in external capsule (left) on FA (fractional anisotropy) skeleton (from dMRI data)	31355
1936	25378	IDP_dMRI_TBSS_ICVF_Cingulum_cingulate_gyrus_R	AU	float	WM tract ICVF	Mean ICVF (intra-cellular volume fraction) in cingulum cingulate gyrus (right) on FA (fractional anisotropy) skeleton (from dMRI data)	31355
1937	25379	IDP_dMRI_TBSS_ICVF_Cingulum_cingulate_gyrus_L	AU	float	WM tract ICVF	Mean ICVF (intra-cellular volume fraction) in cingulum cingulate gyrus (left) on FA (fractional anisotropy) skeleton (from dMRI data)	31355
1938	25380	IDP_dMRI_TBSS_ICVF_Cingulum_hippocampus_R	AU	float	WM tract ICVF	Mean ICVF (intra-cellular volume fraction) in cingulum hippocampus (right) on FA (fractional anisotropy) skeleton (from dMRI data)	31355
1939	25381	IDP_dMRI_TBSS_ICVF_Cingulum_hippocampus_L	AU	float	WM tract ICVF	Mean ICVF (intra-cellular volume fraction) in cingulum hippocampus (left) on FA (fractional anisotropy) skeleton (from dMRI data)	31355
1940	25382	IDP_dMRI_TBSS_ICVF_Fornix_cres+Stria_terminalis_R	AU	float	WM tract ICVF	Mean ICVF (intra-cellular volume fraction) in fornix cres+stria terminalis (right) on FA (fractional anisotropy) skeleton (from dMRI data)	31355
1941	25383	IDP_dMRI_TBSS_ICVF_Fornix_cres+Stria_terminalis_L	AU	float	WM tract ICVF	Mean ICVF (intra-cellular volume fraction) in fornix cres+stria terminalis (left) on FA (fractional anisotropy) skeleton (from dMRI data)	31355
1942	25384	IDP_dMRI_TBSS_ICVF_Superior_longitudinal_fasciculus_R	AU	float	WM tract ICVF	Mean ICVF (intra-cellular volume fraction) in superior longitudinal fasciculus (right) on FA (fractional anisotropy) skeleton (from dMRI data)	31355
1943	25385	IDP_dMRI_TBSS_ICVF_Superior_longitudinal_fasciculus_L	AU	float	WM tract ICVF	Mean ICVF (intra-cellular volume fraction) in superior longitudinal fasciculus (left) on FA (fractional anisotropy) skeleton (from dMRI data)	31355
1944	25386	IDP_dMRI_TBSS_ICVF_Superior_fronto-occipital_fasciculus_R	AU	float	WM tract ICVF	Mean ICVF (intra-cellular volume fraction) in superior fronto-occipital fasciculus (right) on FA (fractional anisotropy) skeleton (from dMRI data)	31355
1945	25387	IDP_dMRI_TBSS_ICVF_Superior_fronto-occipital_fasciculus_L	AU	float	WM tract ICVF	Mean ICVF (intra-cellular volume fraction) in superior fronto-occipital fasciculus (left) on FA (fractional anisotropy) skeleton (from dMRI data)	31355
1946	25388	IDP_dMRI_TBSS_ICVF_Uncinate_fasciculus_R	AU	float	WM tract ICVF	Mean ICVF (intra-cellular volume fraction) in uncinate fasciculus (right) on FA (fractional anisotropy) skeleton (from dMRI data)	31355
1947	25389	IDP_dMRI_TBSS_ICVF_Uncinate_fasciculus_L	AU	float	WM tract ICVF	Mean ICVF (intra-cellular volume fraction) in uncinate fasciculus (left) on FA (fractional anisotropy) skeleton (from dMRI data)	31355
1948	25390	IDP_dMRI_TBSS_ICVF_Tapetum_R	AU	float	WM tract ICVF	Mean ICVF (intra-cellular volume fraction) in tapetum (right) on FA (fractional anisotropy) skeleton (from dMRI data)	31355
1949	25391	IDP_dMRI_TBSS_ICVF_Tapetum_L	AU	float	WM tract ICVF	Mean ICVF (intra-cellular volume fraction) in tapetum (left) on FA (fractional anisotropy) skeleton (from dMRI data)	31355
1950	25650	IDP_dMRI_ProbtrackX_ICVF_ar_l	AU	float	WM tract ICVF	Weighted-mean ICVF (intra-cellular volume fraction) in tract left acoustic radiation (from dMRI data)	31354
1951	25651	IDP_dMRI_ProbtrackX_ICVF_ar_r	AU	float	WM tract ICVF	Weighted-mean ICVF (intra-cellular volume fraction) in tract right acoustic radiation (from dMRI data)	31354
1952	25652	IDP_dMRI_ProbtrackX_ICVF_atr_l	AU	float	WM tract ICVF	Weighted-mean ICVF (intra-cellular volume fraction) in tract left anterior thalamic radiation (from dMRI data)	31354
1953	25653	IDP_dMRI_ProbtrackX_ICVF_atr_r	AU	float	WM tract ICVF	Weighted-mean ICVF (intra-cellular volume fraction) in tract right anterior thalamic radiation (from dMRI data)	31354
1954	25654	IDP_dMRI_ProbtrackX_ICVF_cgc_l	AU	float	WM tract ICVF	Weighted-mean ICVF (intra-cellular volume fraction) in tract left cingulate gyrus part of cingulum (from dMRI data)	31354
1955	25655	IDP_dMRI_ProbtrackX_ICVF_cgc_r	AU	float	WM tract ICVF	Weighted-mean ICVF (intra-cellular volume fraction) in tract right cingulate gyrus part of cingulum (from dMRI data)	31354
1956	25656	IDP_dMRI_ProbtrackX_ICVF_cgh_l	AU	float	WM tract ICVF	Weighted-mean ICVF (intra-cellular volume fraction) in tract left parahippocampal part of cingulum (from dMRI data)	31354
1957	25657	IDP_dMRI_ProbtrackX_ICVF_cgh_r	AU	float	WM tract ICVF	Weighted-mean ICVF (intra-cellular volume fraction) in tract right parahippocampal part of cingulum (from dMRI data)	31354
1958	25658	IDP_dMRI_ProbtrackX_ICVF_cst_l	AU	float	WM tract ICVF	Weighted-mean ICVF (intra-cellular volume fraction) in tract left corticospinal tract (from dMRI data)	31354
1959	25659	IDP_dMRI_ProbtrackX_ICVF_cst_r	AU	float	WM tract ICVF	Weighted-mean ICVF (intra-cellular volume fraction) in tract right corticospinal tract (from dMRI data)	31354
1960	25660	IDP_dMRI_ProbtrackX_ICVF_fma	AU	float	WM tract ICVF	Weighted-mean ICVF (intra-cellular volume fraction) in tract forceps major (from dMRI data)	31354
1961	25661	IDP_dMRI_ProbtrackX_ICVF_fmi	AU	float	WM tract ICVF	Weighted-mean ICVF (intra-cellular volume fraction) in tract forceps minor (from dMRI data)	31354
1962	25662	IDP_dMRI_ProbtrackX_ICVF_ifo_l	AU	float	WM tract ICVF	Weighted-mean ICVF (intra-cellular volume fraction) in tract left inferior fronto-occipital fasciculus (from dMRI data)	31354
1963	25663	IDP_dMRI_ProbtrackX_ICVF_ifo_r	AU	float	WM tract ICVF	Weighted-mean ICVF (intra-cellular volume fraction) in tract right inferior fronto-occipital fasciculus (from dMRI data)	31354
1964	25664	IDP_dMRI_ProbtrackX_ICVF_ilf_l	AU	float	WM tract ICVF	Weighted-mean ICVF (intra-cellular volume fraction) in tract left inferior longitudinal fasciculus (from dMRI data)	31354
1965	25665	IDP_dMRI_ProbtrackX_ICVF_ilf_r	AU	float	WM tract ICVF	Weighted-mean ICVF (intra-cellular volume fraction) in tract right inferior longitudinal fasciculus (from dMRI data)	31354
1966	25666	IDP_dMRI_ProbtrackX_ICVF_mcp	AU	float	WM tract ICVF	Weighted-mean ICVF (intra-cellular volume fraction) in tract middle cerebellar peduncle (from dMRI data)	31354
1967	25667	IDP_dMRI_ProbtrackX_ICVF_ml_l	AU	float	WM tract ICVF	Weighted-mean ICVF (intra-cellular volume fraction) in tract left medial lemniscus (from dMRI data)	31354
1968	25668	IDP_dMRI_ProbtrackX_ICVF_ml_r	AU	float	WM tract ICVF	Weighted-mean ICVF (intra-cellular volume fraction) in tract right medial lemniscus (from dMRI data)	31354
[truncated: 1,967 more rows]

## Sheet: Table2
Supplementary Table 2. GWAS summary-level data of temporomandibular disorders
phenocode	name	category	num_cases	num_controls	path_bucket	path_https
[truncated: 31 more rows]

## Sheet: Table3
Supplementary Table 3. The results of genetic correlation between IDPs and temporomandibular disorders
[truncated: 184 more rows]

[truncated: 7 more sheets: Table4, Table5, Table6, Table7, Table8, Table9, Table10]
